# Supplementary material for: Systematic Detection of Epistatic Interactions Based on Allele Pair Frequencies
Source: PLoS Genet. 2012 Feb 9;8(2):e1002463. doi: 10.1371/journal.pgen.1002463 (PMC3276547; doi:10.1371/journal.pgen.1002463)
Supplement: Table S3 — Top ranking ImAP interactions. The first two columns contain the IDs of all marker pairs with a p-value after fine mapping of LD blocks. The third column contains the corresponding score. The last two columns contain the ImAP p-value and FDR of the marker pair. (XLSX) [file pgen.1002463.s010.xlsx]

## Sheet: significant_loci_fdr
Interactor 1	Interactor 2	Chi-square score	p-value	FDR
rs8238898	rs3711532	25.7728	0	0.0821
rs8238898	rs3684115	24.2623	0	0.0821
rs3679762	rs13477103	21.7145	0	0.0821
rs3679762	rs3724545	25.8458	0	0.0821
rs3679762	rs6327143	25.7186	0	0.0821
rs3679762	rs13477105	25.8646	0	0.0821
rs3679762	rs13477106	25.7868	0	0.0821
rs13475806	rs13477138	13.9082	0	0.0821
rs13475806	rs3676098	20.2182	0	0.0821
rs13475806	rs3667772	20.1552	0	0.0821
rs13475806	rs13477140	20.2668	0	0.0821
rs13475806	rs3719696	19.3645	0	0.0821
rs13475806	rs13477143	20.2182	0	0.0821
rs13476765	gnf03.074.000	22.6902	0	0.0821
rs6325084	gnf03.074.000	22.5477	0	0.0821
rs6325084	rs13477210	22.7531	0	0.0821
rs6325084	rs3672300	24.1482	0	0.0821
rs3692487	rs13478001	23.2721	0	0.0821
rs3678168	rs13478001	23.606	0	0.0821
rs3692487	rs13459079	22.8745	0	0.0821
rs3692487	rs13478002	21.9933	0	0.0821
rs3692487	mCV24210995	22.9096	0	0.0821
rs3678168	rs13478004	22.3006	0	0.0821
rs3692487	rs4224852	24.5377	0	0.0821
rs3678168	rs4224852	24.9908	0	0.0821
rs3692487	rs6378257	24.2103	0	0.0821
rs3678168	rs6378257	24.6423	0	0.0821
rs3692487	rs3661463	24.0978	0	0.0821
rs3678168	rs3661463	24.4878	0	0.0821
rs3692487	rs13478006	25.101	0	0.0821
rs3678168	rs13478006	25.5141	0	0.0821
rs3692487	gnf04.133.236	24.3344	0	0.0821
rs3678168	gnf04.133.236	24.7691	0	0.0821
rs3692487	rs13478010	24.2763	0	0.0821
rs3678168	rs13478010	24.6828	0	0.0821
rs3692487	rs4224864	24.285	0	0.0821
rs3678168	rs6234904	23.8872	0	0.0821
rs3692487	rs13478013	23.7963	0	0.0821
rs3678168	rs13478013	24.1198	0	0.0821
rs3692487	rs6340721	24.8468	0	0.0821
rs3678168	rs6340721	25.3299	0	0.0821
rs3692487	rs4224870	23.7048	0	0.0821
rs3678168	rs4224870	24.0315	0	0.0821
rs3692487	rs13478015	26.3549	0	0.0821
rs3678168	rs13478015	26.7143	0	0.0821
rs3692487	rs3686214	22.573	0	0.0821
rs3678168	rs13478017	21.9	0	0.0821
rs3678168	rs6386918	21.8611	0	0.0821
rs3678168	rs13478019	22.8979	0	0.0821
rs13477156	rs13478166	27.8537	0	0.0821
rs3671859	rs13478166	27.7818	0	0.0821
rs13477156	rs3023765	28.1397	0	0.0821
rs3671859	rs3023765	28.072	0	0.0821
rs13477156	rs6281932	27.8537	0	0.0821
rs6379433	rs6281932	27.7278	0	0.0821
rs3671859	rs6281932	27.7818	0	0.0821
rs13477156	rs3700507	27.5089	0	0.0821
rs3671859	rs3700507	27.4464	0	0.0821
rs6290401	rs3692387	24.7637	0	0.0821
rs6290401	rs6403650	24.5294	0	0.0821
rs6290401	rs13478516	24.5294	0	0.0821
rs6290401	gnf05.122.828	19.3411	0	0.0821
rs6290401	gnf05.124.386	19.1415	0	0.0821
rs13477605	rs13478521	22.5924	0	0.0821
rs13477605	rs13478522	22.6477	0	0.0821
rs3708026	gnf05.122.828	17.619	0	0.0821
rs13477605	gnf05.122.828	22.2177	0	0.0821
rs13477605	rs3689007	22.2177	0	0.0821
rs3714825	rs13478985	24.6598	0	0.0821
rs3676031	rs13478985	24.6598	0	0.0821
rs13476226	rs13478985	25.2608	0	0.0821
rs3699304	rs13478985	22.6413	0	0.0821
rs3714825	rs6204829	21.334	0	0.0821
rs3714825	rs3722084	22.4366	0	0.0821
rs13477559	rs13478985	20.4086	0	0.0821
rs13477559	rs3722084	22.4501	0	0.0821
gnf04.008.189	rs3722084	22.7062	0	0.0821
rs3716195	rs13479276	23.3974	0	0.0821
rs6361711	rs13479276	25.15	0	0.0821
UT_5_42.868696	rs13479276	18.4881	0	0.0821
rs3716195	rs13479277	21.479	0	0.0821
rs6276465	rs13479277	24.084	0	0.0821
rs6361711	rs13479277	23.068	0	0.0821
rs13475849	rs13479957	22.1592	0	0.0821
rs6322563	rs13479957	21.9491	0	0.0821
CEL-1_46578837	rs13479958	21.7246	0	0.0821
rs13475849	rs13479959	22.8382	0	0.0821
rs6322563	rs13479959	22.6288	0	0.0821
rs13475849	rs3705275	22.2371	0	0.0821
CEL-1_46722648	rs13479961	21.7145	0	0.0821
CEL-1_46877767	rs13479961	21.7145	0	0.0821
rs13475849	rs13479961	22.4038	0	0.0821
rs6322563	rs13479961	22.1908	0	0.0821
rs6295014	rs3662808	22.0477	0	0.0821
rs6295014	rs13479981	22.2979	0	0.0821
rs6295014	rs13479983	23.9905	0	0.0821
UT_2_72.633351	rs13479983	25.5101	0	0.0821
rs6295014	rs6237645	23.5336	0	0.0821
UT_2_72.633351	rs6237645	24.9985	0	0.0821
rs13478026	rs3668547	28.3816	0	0.0821
rs13475815	rs6348780	24.0047	0	0.0821
mCV23749183	rs6348780	24.0047	0	0.0821
rs4222275	rs6348780	24.483	0	0.0821
rs13475815	rs3673816	20.4534	0	0.0821
CEL-8_94333493	rs13480799	19.9096	0	0.0821
rs13477669	rs8259806	22.5971	0	0.0821
rs13477669	rs3676616	22.4764	0	0.0821
rs13479324	rs6241642	21.77	0	0.0821
rs3660824	rs6241642	20.1728	0	0.0821
rs3676254	rs6241642	19.873	0	0.0821
gnf08.100.457	rs3658216	21.3057	0	0.0821
CEL-9_98918429	rs13481061	20.7004	0	0.0821
CEL-9_99044286	rs13481061	20.7707	0	0.0821
rs6295014	rs3153222	22.7703	0	0.0821
UT_2_72.633351	rs3153222	25.3415	0	0.0821
rs6295014	rs3153215	22.3061	0	0.0821
UT_2_72.633351	rs3153215	24.8656	0	0.0821
rs6295014	rs3721088	22.3061	0	0.0821
UT_2_72.633351	rs3721088	24.8656	0	0.0821
rs6295014	rs13481204	22.3061	0	0.0821
UT_2_72.633351	rs13481204	24.8656	0	0.0821
rs13475810	mCV22625013	23.0094	0	0.0821
rs3089531	rs13481319	25.5927	0	0.0821
rs3717654	rs13481319	25.4145	0	0.0821
rs6286924	rs13481319	25.6095	0	0.0821
rs3089531	rs3658504	25.5077	0	0.0821
rs3717654	rs3658504	25.3329	0	0.0821
rs6286924	rs3658504	25.5368	0	0.0821
rs3089531	rs6376853	25.5013	0	0.0821
rs3717654	rs6376853	25.3258	0	0.0821
rs6286924	rs6376853	25.5326	0	0.0821
rs3089531	rs6163686	25.9011	0	0.0821
rs6286924	rs6163686	25.9118	0	0.0821
mCV25155100	rs3717860	19.6687	0	0.0821
rs6247960	rs13481357	23.0193	0	0.0821
rs6351643	UT_12_26.580639	22.23	0	0.0821
CEL-2_18096278	rs13481380	20.9952	0	0.0821
CEL-2_18288350	rs13481380	21.9883	0	0.0821
CEL-2_18410885	rs13481380	22.1612	0	0.0821
rs6351643	rs13481380	22.23	0	0.0821
CEL-2_18410885	rs3708270	22.1612	0	0.0821
rs13476362	rs3708270	21.4299	0	0.0821
CEL-2_18288350	rs3658897	22.3441	0	0.0821
CEL-2_18410885	rs3658897	22.5222	0	0.0821
rs13476362	rs3658897	21.7714	0	0.0821
CEL-2_18410885	rs6236391	22.1612	0	0.0821
rs6351643	rs6236391	22.23	0	0.0821
rs13476362	rs13481383	20.9864	0	0.0821
rs6351643	rs13481383	21.7606	0	0.0821
CEL-2_18288350	rs3702802	21.624	0	0.0821
CEL-2_18410885	rs3702802	21.7977	0	0.0821
rs13476362	rs3702802	21.1112	0	0.0821
rs3656848	gnf12.033.545	23.4575	0	0.0821
rs6276212	rs3711448	23.3444	0	0.0821
rs3656848	rs3711448	23.4091	0	0.0821
rs6276212	rs13481392	23.3706	0	0.0821
rs3656848	rs13481392	23.4101	0	0.0821
rs3689494	rs4135641	20.6791	0	0.0821
CEL-11_14992925	rs13481460	21.4479	0	0.0821
CEL-11_15215931	rs13481460	21.3614	0	0.0821
rs6313050	rs13481460	21.3614	0	0.0821
gnf06.093.201	gnf12.053.073	23.9344	0	0.0821
gnf06.093.201	rs3689063	24.2431	0	0.0821
gnf06.093.201	gnf12.053.286	24.2817	0	0.0821
gnf06.093.201	rs3688680	22.7415	0	0.0821
gnf06.093.201	rs3704934	25.6596	0	0.0821
gnf06.093.201	gnf12.055.493	25.377	0	0.0821
gnf06.093.201	rs13481474	25.6596	0	0.0821
rs6182074	rs3721804	22.5418	0	0.0821
UT_2_156.443818	rs3721804	22.5418	0	0.0821
rs3668944	rs3721804	22.5418	0	0.0821
UT_2_156.443818	rs13481488	22.5418	0	0.0821
rs3668944	rs13481488	22.5418	0	0.0821
rs13476860	rs13481488	22.3652	0	0.0821
rs6182074	rs13481489	22.4455	0	0.0821
UT_2_156.443943	rs13481489	22.4742	0	0.0821
rs3668944	rs13481489	22.4455	0	0.0821
rs13476860	rs13481489	22.2697	0	0.0821
rs6182074	rs3660822	23.0415	0	0.0821
UT_2_156.443818	rs3660822	23.0415	0	0.0821
UT_2_156.443943	rs3660822	23.0893	0	0.0821
rs13476860	rs3660822	22.8673	0	0.0821
rs4136683	gnf12.060.469	23.0853	0	0.0821
UT_2_156.443943	gnf12.060.469	23.0893	0	0.0821
rs3668944	gnf12.060.469	23.0415	0	0.0821
UT_2_70.039995	rs3707048	19.1878	0	0.0821
rs6345820	rs3711162	25.2638	0	0.0821
rs6345820	rs6402639	25.2638	0	0.0821
rs6345820	rs13481581	23.3241	0	0.0821
rs3719258	rs6239861	20.9449	0	0.0821
rs3722157	rs3722203	22.2332	0	0.0821
rs3654108	rs3705446	22.1732	0	0.0821
rs3682523	rs3673712	21.482	0	0.0821
rs3687255	rs3673712	21.482	0	0.0821
rs3654108	rs3673712	21.6734	0	0.0821
rs3681069	rs3673712	21.7487	0	0.0821
rs3687255	rs3702220	21.482	0	0.0821
rs3654108	rs3702220	21.6734	0	0.0821
rs3681069	rs3702220	21.7487	0	0.0821
rs3682523	rs3722797	21.482	0	0.0821
rs3682523	rs13481905	21.4549	0	0.0821
rs3687255	rs13481905	21.4549	0	0.0821
CEL-3_84328572	rs3674364	19.3307	0	0.0821
rs3698224	CEL-13_91446146	20.9286	0	0.0821
rs3681620	CEL-13_91446146	18.9182	0	0.0821
rs13479784	rs13481949	19.8293	0	0.0821
rs3719788	rs13481949	19.9493	0	0.0821
rs13479785	rs13481949	19.8798	0	0.0821
rs13479788	rs13481949	19.9255	0	0.0821
rs13479791	rs13481949	20.5045	0	0.0821
rs13479792	rs13481949	20.8582	0	0.0821
rs13479794	rs13481949	19.9154	0	0.0821
rs3659852	rs13481949	19.8214	0	0.0821
rs3679638	rs13481951	18.5587	0	0.0821
rs3719788	rs13481951	19.9693	0	0.0821
rs6351975	rs13481951	19.9448	0	0.0821
rs13479788	rs13481951	19.9448	0	0.0821
rs13479791	rs13481951	20.5259	0	0.0821
rs13479792	rs13481951	20.8764	0	0.0821
rs13479795	rs13481951	19.8348	0	0.0821
rs13479785	CEL-13_91293002	19.8957	0	0.0821
rs6351975	CEL-13_91293002	19.9448	0	0.0821
rs6398181	CEL-13_91293002	19.9448	0	0.0821
rs13479791	CEL-13_91293002	20.5259	0	0.0821
rs13479792	CEL-13_91293002	20.8764	0	0.0821
rs13479794	CEL-13_91293002	19.9336	0	0.0821
rs3680085	CEL-13_91293002	19.938	0	0.0821
mCV22586111	CEL-13_91293002	19.8194	0	0.0821
rs3726882	CEL-13_91446146	18.2361	0	0.0821
rs13479784	CEL-13_91446146	19.8496	0	0.0821
rs3719788	CEL-13_91446146	19.9693	0	0.0821
rs13479785	CEL-13_91446146	19.8957	0	0.0821
rs6351975	CEL-13_91446146	19.9448	0	0.0821
rs3726906	CEL-13_91446146	19.9448	0	0.0821
rs13479786	CEL-13_91446146	20.6378	0	0.0821
rs13479788	CEL-13_91446146	19.9448	0	0.0821
rs13479792	CEL-13_91446146	20.8764	0	0.0821
rs13479795	CEL-13_91446146	19.8348	0	0.0821
rs3659852	CEL-13_91446146	19.8352	0	0.0821
rs6351975	rs13481953	19.9445	0	0.0821
rs13479791	rs13481953	20.5256	0	0.0821
rs13479795	rs13481953	19.8345	0	0.0821
rs3659852	rs13481953	19.835	0	0.0821
mCV22586111	rs13481953	19.8191	0	0.0821
rs3667255	rs13481953	19.9227	0	0.0821
rs13477875	rs3716074	24.4269	0	0.0821
rs6206848	rs3716074	24.1643	0	0.0821
rs13477876	rs3716074	23.9852	0	0.0821
rs13477877	rs3716074	24.6658	0	0.0821
mCV24740485	CEL-13_105894110	24.6654	0	0.0821
rs13477875	CEL-13_105894110	24.4269	0	0.0821
rs6206848	CEL-13_105894110	24.1643	0	0.0821
rs13477876	CEL-13_105894110	23.9852	0	0.0821
rs13477877	CEL-13_105894110	24.6658	0	0.0821
rs6315002	CEL-13_105894110	19.4851	0	0.0821
mCV24740485	rs6339149	24.2081	0	0.0821
rs6206848	rs6339149	23.7031	0	0.0821
rs13477876	rs6339149	23.5416	0	0.0821
rs13477877	rs6339149	24.2085	0	0.0821
rs13477876	rs13482007	21.7769	0	0.0821
rs13476855	rs6346661	22.8499	0	0.0821
rs6315439	rs6346661	22.9166	0	0.0821
rs3687374	rs6247696	22.8889	0	0.0821
UT_2_155.672794	rs13482028	21.7715	0	0.0821
rs6315439	rs13482028	21.8126	0	0.0821
rs13476855	rs6308995	21.744	0	0.0821
rs4138386	rs13482035	20.4526	0	0.0821
gnf12.053.073	rs13482036	20.1054	0	0.0821
rs6159691	rs13482036	20.931	0	0.0821
rs13481474	rs13482036	22.0567	0	0.0821
rs6365687	rs3708633	20.5181	0	0.0821
rs13481466	rs6412462	21.8625	0	0.0821
rs13481471	rs6412462	20.51	0	0.0821
rs13481474	rs6412462	21.576	0	0.0821
rs13481466	rs13482038	22.007	0	0.0821
rs4138386	rs13482038	20.5664	0	0.0821
rs3704934	rs13482038	21.6771	0	0.0821
rs13481474	rs13482038	21.6771	0	0.0821
rs13481466	rs6397687	22.0058	0	0.0821
rs3704934	rs6397687	21.6766	0	0.0821
rs13481474	rs6397687	21.6766	0	0.0821
rs13467742	rs3090818	18.333	0	0.0821
UT_2_105.43689	rs3662587	19.4338	0	0.0821
rs13467742	rs3662587	19.6836	0	0.0821
rs13476681	rs3662587	19.4834	0	0.0821
gnf09.092.312	rs3654691	22.5261	0	0.0821
CEL-9_95875215	rs3654691	22.4981	0	0.0821
rs3673055	rs3654691	22.6317	0	0.0821
rs3689336	rs3654691	20.7772	0	0.0821
CEL-9_95813729	rs3671398	22.9062	0	0.0821
CEL-9_95875215	rs3671398	22.7505	0	0.0821
rs6244819	rs3671398	21.0151	0	0.0821
CEL-9_95875215	rs6225875	22.3607	0	0.0821
rs3673055	rs6225875	22.4961	0	0.0821
rs6286096	rs6169105	23.0092	0	0.0821
CEL-9_95813729	rs6169105	23.4284	0	0.0821
CEL-9_95875215	rs6169105	23.2593	0	0.0821
rs6244819	rs6169105	21.5274	0	0.0821
rs3693846	CEL-15_14786403	21.5191	0	0.0821
mCV22625013	CEL-15_14786403	22.105	0	0.0821
rs3693846	rs6223152	22.171	0	0.0821
mCV22625013	rs6223152	22.7667	0	0.0821
rs3699056	CEL-15_15482356	22.247	0	0.0821
rs3693846	CEL-15_15482356	22.171	0	0.0821
mCV22625013	CEL-15_15482356	22.7667	0	0.0821
rs3699056	CEL-15_15622138	22.247	0	0.0821
rs3693846	CEL-15_15622138	22.171	0	0.0821
rs3699056	CEL-15_15919629	22.2579	0	0.0821
rs3693846	rs3676170	22.171	0	0.0821
mCV22625013	rs3676170	22.7667	0	0.0821
rs3693846	rs13482455	22.7068	0	0.0821
mCV22625013	CEL-15_17043531	23.6094	0	0.0821
rs3699056	rs13482459	22.7851	0	0.0821
mCV22625013	rs13482459	23.3042	0	0.0821
rs3693846	rs6404381	22.6746	0	0.0821
mCV22625013	rs6404381	23.2622	0	0.0821
rs6339149	rs6223152	20.5055	0	0.0821
rs6339149	CEL-15_15482356	20.5055	0	0.0821
rs3716074	CEL-15_15919629	20.8929	0	0.0821
rs6339149	CEL-15_15919629	20.5047	0	0.0821
CEL-13_105894110	CEL-15_17043531	20.9143	0	0.0821
rs3716074	rs13482461	22.5755	0	0.0821
rs3697515	rs13482477	21.7965	0	0.0821
rs6255983	rs13482477	21.7965	0	0.0821
rs3700657	rs3654123	19.2095	0	0.0821
rs13478985	rs6258673	20.052	0	0.0821
rs6204829	rs3706523	21.6055	0	0.0821
rs6204829	rs3660290	21.6055	0	0.0821
rs3722084	rs3660290	23.2661	0	0.0821
rs6204829	rs6187435	22.4619	0	0.0821
rs3722084	rs6187435	24.5655	0	0.0821
rs3722084	CEL-15_52158119	24.863	0	0.0821
rs6199827	gnf15.065.108	20.2585	0	0.0821
rs3722345	rs13482622	18.81	0	0.0821
rs13476618	rs13482622	20.0235	0	0.0821
mCV25009162	rs6276391	22.4358	0	0.0821
rs6313506	rs4175608	23.1007	0	0.0821
rs6206894	rs4175608	23.042	0	0.0821
rs6256359	rs4175608	23.042	0	0.0821
rs6273149	rs4175608	23.042	0	0.0821
rs6390698	rs4175608	23.042	0	0.0821
rs6290885	rs4175608	23.042	0	0.0821
rs6296305	rs4175608	23.042	0	0.0821
CZECH-14_33687574	rs4175617	23.095	0	0.0821
rs6313506	rs4175617	23.1893	0	0.0821
rs6206894	rs4175617	23.1309	0	0.0821
rs6256359	rs4175617	23.1309	0	0.0821
rs6273149	rs4175617	23.1309	0	0.0821
rs6390698	rs4175617	23.1309	0	0.0821
rs6290885	rs4175617	23.1309	0	0.0821
rs6296305	rs4175617	23.1309	0	0.0821
CZECH-14_33687574	rs4176313	22.328	0	0.0821
rs6313506	rs4176313	22.4999	0	0.0821
rs6206894	rs4176313	22.3634	0	0.0821
rs6256359	rs4176313	22.3634	0	0.0821
rs6273149	rs4176313	22.3634	0	0.0821
rs6390698	rs4176313	22.3634	0	0.0821
rs6296305	rs4176313	22.3634	0	0.0821
CZECH-14_33687574	rs4176333	22.0416	0	0.0821
rs6313506	rs4176333	22.2094	0	0.0821
rs6206894	rs4176333	22.0763	0	0.0821
rs6273149	rs4176333	22.0763	0	0.0821
rs6390698	rs4176333	22.0763	0	0.0821
rs6296305	rs4176333	22.0763	0	0.0821
rs6313506	rs4177057	20.4547	0	0.0821
rs6256359	rs4177057	20.3133	0	0.0821
rs6390698	rs4177057	20.3133	0	0.0821
rs6290885	rs4177057	20.3133	0	0.0821
rs6296305	rs4177057	20.3133	0	0.0821
rs6313506	rs4177203	21.1577	0	0.0821
rs6256359	rs4177203	21.0155	0	0.0821
rs6390698	rs4177203	21.0155	0	0.0821
rs6296305	rs4177203	21.0155	0	0.0821
rs6276391	rs3696661	19.959	0	0.0821
rs13481864	rs4197673	26.2156	0	0.0821
rs13481865	rs4197673	27.1551	0	0.0821
rs13481864	rs4197689	26.1177	0	0.0821
rs13481864	rs4197693	26.1177	0	0.0821
rs13481865	rs4197693	27.0518	0	0.0821
CEL-13_67029732	rs4197693	23.3392	0	0.0821
rs13481864	rs4197715	26.0386	0	0.0821
rs13481865	rs4197715	26.9743	0	0.0821
rs13481864	rs4197725	26.1176	0	0.0821
rs13481865	rs4197725	27.0518	0	0.0821
CEL-13_67029732	rs4197725	23.3392	0	0.0821
rs13481864	rs4197745	25.955	0	0.0821
rs13481865	rs4197745	26.9164	0	0.0821
CEL-13_67029732	rs4197745	23.5369	0	0.0821
rs13481864	rs4197785	27.2694	0	0.0821
rs13481865	rs4197785	28.2469	0	0.0821
rs13481864	rs3695481	26.6092	0	0.0821
rs13481865	rs3695481	27.2939	0	0.0821
rs13481864	rs4198218	26.7528	0	0.0821
rs13481865	rs4198218	27.4456	0	0.0821
CEL-13_67029732	rs4198218	23.7272	0	0.0821
rs13481864	rs4198577	26.349	0	0.0821
rs13481865	rs4198577	27.1646	0	0.0821
CEL-13_67029732	rs4198577	23.576	0	0.0821
rs13481864	rs4198604	26.9923	0	0.0821
rs13481865	rs4198604	27.7109	0	0.0821
rs13481864	rs4198612	27.4318	0	0.0821
rs13481865	rs4198612	28.1731	0	0.0821
CEL-13_67029732	rs4198612	24.1559	0	0.0821
rs3699909	rs4200124	18.7323	0	0.0821
rs13477062	rs4213876	21.395	0	0.0821
rs13477062	rs4214318	22.5123	0	0.0821
rs3658778	rs4220668	26.173	0	0.0821
rs3658778	rs4220671	26.2824	0	0.0821
rs3688124	rs6310831	19.4318	0	0.0821
rs3688124	rs4136382	19.5814	0	0.0821
mCV23223919	rs4136382	19.6842	0	0.0821
rs13478550	rs3686875	19.5806	0	0.0821
rs3688124	rs3686875	19.678	0	0.0821
rs13478550	rs13482845	19.1886	0	0.0821
rs13481537	rs4231344	20.7653	0	0.0821
rs13481540	rs4231344	21.5063	0	0.0821
rs13481541	rs4231344	21.8395	0	0.0821
rs13482242	rs13482948	17.9732	0	0.0821
rs13482242	rs3660486	18.5644	0	0.0821
rs3703161	rs13483280	38.5737	0	0.0821
rs3667341	rs13483280	41.8278	0	0.0821
UT_8_130.643617	rs13483280	39.3036	0	0.0821
rs4135448	rs13483324	22.9883	0	0.0821
rs3672335	rs13483324	22.9883	0	0.0821
rs3686531	rs13483324	24.1996	0	0.0821
rs4135448	rs6323500	21.0018	0	0.0821
rs3686531	rs6323500	22.1332	0	0.0821
rs3723406	CEL-18_57253015	27.3671	0	0.0821
rs3663325	CEL-18_57253015	26.9035	0	0.0821
rs3021887	CEL-18_57253015	27.0522	0	0.0821
rs3725853	CEL-18_57253015	25.5228	0	0.0821
rs3149842	CEL-18_57253015	25.5228	0	0.0821
rs3144393	CEL-18_57253015	25.5228	0	0.0821
UT_2_119.151187	CEL-18_57253015	27.1859	0	0.0821
rs3669388	CEL-18_57253015	27.5005	0	0.0821
rs8279354	CEL-18_57253015	28.2759	0	0.0821
rs3664735	CEL-18_57253015	27.8855	0	0.0821
rs3661254	CEL-18_57253015	27.3008	0	0.0821
rs3654195	CEL-18_57253015	28.2348	0	0.0821
rs4223428	CEL-18_57253015	21.7189	0	0.0821
rs3658927	CEL-18_57253015	20.3549	0	0.0821
rs6340352	CEL-18_57253015	21.0623	0	0.0821
rs6317255	CEL-18_57253015	21.3349	0	0.0821
rs3686617	CEL-18_57253015	22.4519	0	0.0821
rs13476746	CEL-18_57253015	21.5393	0	0.0821
rs6228179	CEL-18_57253015	21.663	0	0.0821
rs6358300	CEL-18_57253015	21.5519	0	0.0821
rs13481500	rs3708298	22.8432	0	0.0821
rs13481500	rs6249251	23.8173	0	0.0821
rs6242879	rs3686467	24.4743	0	0.0821
rs6168670	rs3686467	24.5808	0	0.0821
rs3722869	rs3686467	24.5535	0	0.0821
rs13475827	rs13483563	23.5452	0	0.0821
rs3698545	rs13483562	21.8466	0	0.0821
gnf14.117.278	rs13483562	21.734	0	0.0821
rs3698545	rs3682187	21.9339	0	0.0821
gnf14.117.278	rs3682187	21.8168	0	0.0821
CEL-14_114536216	rs13483562	20.4852	0	0.0821
rs13482409	rs13483562	20.2678	0	0.0821
CEL-14_115300803	rs13483562	20.0424	0	0.0821
rs3674353	rs13483562	20.2678	0	0.0821
rs13482411	rs13483562	20.0055	0	0.0821
CEL-14_115843331	rs13483562	20.6979	0	0.0821
CEL-14_115985726	rs13483562	20.6979	0	0.0821
rs13482407	rs3682187	20.8043	0	0.0821
CEL-14_114536216	rs3682187	20.5833	0	0.0821
rs13482409	rs3682187	20.3791	0	0.0821
rs3674353	rs3682187	20.3791	0	0.0821
rs13482411	rs3682187	20.1157	0	0.0821
CEL-14_115843331	rs3682187	20.8078	0	0.0821
CEL-14_115985726	rs3682187	20.8078	0	0.0821
CEL-14_116135369	rs3682187	20.7484	0	0.0821
rs6355837	rs3090137	20.2824	0	0.0821
rs13477978	rs3090137	21.305	0	0.0821
rs13482325	rs13483593	23.7825	0	0.0821
rs13482326	rs13483593	23.1414	0	0.0821
rs13482326	rs3681148	23.1414	0	0.0821
rs13482327	rs3681148	23.0852	0	0.0821
rs3688189	rs6344448	23.2149	0	0.0821
rs3669193	rs6344448	23.3484	0	0.0821
rs13482327	rs6344448	23.1623	0	0.0821
rs3688189	rs13483594	22.0354	0	0.0821
rs3669193	rs13483594	22.1449	0	0.0821
rs13482325	rs13483594	22.7332	0	0.0821
rs3669193	rs13459194	22.1209	0	0.0821
rs13482326	rs13459194	21.9652	0	0.0821
rs13482327	rs13459194	21.9124	0	0.0821
rs13477202	rs13483635	23.1015	0	0.0821
gnf12.053.073	rs13483643	26.9377	0	0.0821
rs13481466	rs13483643	27.7827	0	0.0821
gnf12.055.493	rs13483643	27.9123	0	0.0821
rs13481465	rs13483644	26.5638	0	0.0821
rs3704934	rs13483644	26.9165	0	0.0821
rs13481474	rs13483644	26.9165	0	0.0821
rs3704934	mCV23390953	26.9185	0	0.0821
rs3679762	rs3671459	21.5416	0.0001	0.0821
rs13475806	rs13477137	13.8964	0.0001	0.0821
rs6411422	rs13477210	18.9109	0.0001	0.0821
rs6411422	rs3672300	20.8945	0.0001	0.0821
rs13476765	rs3672300	24.3025	0.0001	0.0821
gnf02.076.311	CEL-4_95976899	21.3992	0.0001	0.0821
rs3678168	rs13459079	23.1723	0.0001	0.0821
rs3678168	mCV24210995	23.2029	0.0001	0.0821
rs3692487	rs13478004	22.0105	0.0001	0.0821
rs3678168	rs4224864	24.7134	0.0001	0.0821
rs3692487	rs6234904	23.5712	0.0001	0.0821
rs3678168	rs3686214	22.8316	0.0001	0.0821
rs3692487	rs13478017	21.6759	0.0001	0.0821
rs3692487	rs13478019	22.6064	0.0001	0.0821
rs6379433	rs13478166	27.7278	0.0001	0.0821
rs6379433	rs3023765	27.9974	0.0001	0.0821
rs6379433	rs3700507	27.4003	0.0001	0.0821
rs6290401	rs13478519	21.0187	0.0001	0.0821
rs6290401	rs13478521	17.2043	0.0001	0.0821
rs6290401	rs3689007	19.3411	0.0001	0.0821
rs13477605	gnf05.124.386	20.1862	0.0001	0.0821
rs3700507	gnf06.092.041	29.8745	0.0001	0.0821
rs13476226	rs6204829	21.8327	0.0001	0.0821
rs3699304	rs6204829	19.4739	0.0001	0.0821
rs3676031	rs3722084	22.4366	0.0001	0.0821
rs13476226	rs3722084	23.0125	0.0001	0.0821
rs6276465	rs13479276	26.2125	0.0001	0.0821
CEL-1_46578837	rs13479957	21.4813	0.0001	0.0821
CEL-1_46877767	rs13479957	21.4813	0.0001	0.0821
rs13475849	rs13479958	22.4217	0.0001	0.0821
rs6322563	rs13479958	22.2074	0.0001	0.0821
CEL-1_46578837	rs3705275	21.5759	0.0001	0.0821
CEL-1_46722648	rs3705275	21.5759	0.0001	0.0821
CEL-1_46877767	rs3705275	21.5759	0.0001	0.0821
UT_2_72.633351	rs13479981	23.9917	0.0001	0.0821
rs13478026	rs3722927	28.2828	0.0001	0.0821
rs4222275	rs3673816	21.1876	0.0001	0.0821
rs13478092	CEL-10_87391383	20.9002	0.0001	0.0821
CEL-8_94333493	gnf10.122.050	21.3143	0.0001	0.0821
rs13478553	rs6171719	20.9163	0.0001	0.0821
rs13478553	rs3719526	21.0498	0.0001	0.0821
rs6334078	rs3719526	19.6672	0.0001	0.0821
rs13479325	rs6241642	20.1728	0.0001	0.0821
rs13479330	rs6241642	18.6583	0.0001	0.0821
rs13479945	rs3658216	20.5264	0.0001	0.0821
rs13475810	rs3699056	23.2515	0.0001	0.0821
rs13475810	rs3693846	23.187	0.0001	0.0821
rs3717654	rs6163686	25.7181	0.0001	0.0821
CEL-2_18096278	UT_12_26.580639	20.9952	0.0001	0.0821
CEL-2_18288350	UT_12_26.580639	21.9883	0.0001	0.0821
CEL-2_18410885	UT_12_26.580639	22.1612	0.0001	0.0821
rs13476362	rs13481380	21.4299	0.0001	0.0821
CEL-2_18096278	rs3708270	20.9952	0.0001	0.0821
CEL-2_18096278	rs6236391	20.9952	0.0001	0.0821
CEL-2_18288350	rs6236391	21.9883	0.0001	0.0821
CEL-2_18096278	rs13481383	20.5964	0.0001	0.0821
CEL-2_18096278	rs3702802	20.7125	0.0001	0.0821
rs6276212	gnf12.033.545	23.4141	0.0001	0.0821
rs3656848	rs3021923	16.537	0.0001	0.0821
gnf11.013.043	rs4135641	20.0684	0.0001	0.0821
CEL-11_14992925	rs3700857	20.1603	0.0001	0.0821
rs3689494	rs3700857	20.6791	0.0001	0.0821
CEL-11_15345124	rs13481460	21.3614	0.0001	0.0821
gnf11.013.043	rs13481460	21.3614	0.0001	0.0821
CEL-11_15798347	rs13481460	21.3614	0.0001	0.0821
rs3689494	rs13481460	21.9452	0.0001	0.0821
gnf06.093.201	gnf12.052.766	21.7398	0.0001	0.0821
gnf06.093.201	rs13481462	18.2632	0.0001	0.0821
gnf06.093.201	rs13481465	23.3128	0.0001	0.0821
gnf06.093.201	rs13481471	22.2785	0.0001	0.0821
gnf06.093.201	rs4138386	22.7456	0.0001	0.0821
rs4136683	rs3721804	22.5818	0.0001	0.0821
UT_2_156.443943	rs3721804	22.5747	0.0001	0.0821
rs13476860	rs3721804	22.3652	0.0001	0.0821
rs4136683	rs13481488	22.5818	0.0001	0.0821
rs4136683	rs13481489	22.484	0.0001	0.0821
UT_2_156.443818	rs13481489	22.4455	0.0001	0.0821
rs13476861	rs13481489	21.7009	0.0001	0.0821
rs4136683	rs3660822	23.0853	0.0001	0.0821
rs3668944	rs3660822	23.0415	0.0001	0.0821
rs6182074	gnf12.060.469	23.0415	0.0001	0.0821
UT_2_156.443818	gnf12.060.469	23.0415	0.0001	0.0821
rs13476860	gnf12.060.469	22.8673	0.0001	0.0821
rs13476861	gnf12.060.469	22.2222	0.0001	0.0821
rs6275559	rs3707048	20.931	0.0001	0.0821
rs3719258	rs6223643	20.3434	0.0001	0.0821
rs3719258	rs3707852	20.9829	0.0001	0.0821
rs3719258	rs3707436	21.2405	0.0001	0.0821
rs3679735	rs3705446	20.1879	0.0001	0.0821
rs6326263	rs3705446	20.5983	0.0001	0.0821
rs3682523	rs3705446	21.9465	0.0001	0.0821
rs3687255	rs3705446	21.9465	0.0001	0.0821
rs3681069	rs3705446	22.2067	0.0001	0.0821
rs6326263	rs3673712	20.1201	0.0001	0.0821
rs3679735	rs3702220	19.7565	0.0001	0.0821
rs6326263	rs3702220	20.1201	0.0001	0.0821
rs3682523	rs3702220	21.482	0.0001	0.0821
rs3654108	rs3722797	21.6734	0.0001	0.0821
rs3698224	rs13481949	20.9051	0.0001	0.0821
rs6390151	rs13481949	20.6741	0.0001	0.0821
rs3698224	rs13481951	20.9286	0.0001	0.0821
rs3698224	CEL-13_91293002	20.9286	0.0001	0.0821
rs3698224	rs13481953	21.0182	0.0001	0.0821
rs6390151	rs13481953	20.7671	0.0001	0.0821
rs3679638	rs13481949	18.5376	0.0001	0.0821
rs6351975	rs13481949	19.9255	0.0001	0.0821
rs3726906	rs13481949	19.9255	0.0001	0.0821
rs6398181	rs13481949	19.9255	0.0001	0.0821
rs13479793	rs13481949	19.5816	0.0001	0.0821
rs3680085	rs13481949	19.9224	0.0001	0.0821
rs13479795	rs13481949	19.8162	0.0001	0.0821
mCV22586111	rs13481949	19.8007	0.0001	0.0821
rs3667255	rs13481949	19.9078	0.0001	0.0821
rs6372901	rs13481949	19.8761	0.0001	0.0821
rs3726906	rs13481951	19.9448	0.0001	0.0821
rs6398181	rs13481951	19.9448	0.0001	0.0821
rs3659852	rs13481951	19.8352	0.0001	0.0821
rs3667255	rs13481951	19.923	0.0001	0.0821
rs3679638	CEL-13_91293002	18.5587	0.0001	0.0821
rs3719788	CEL-13_91293002	19.9693	0.0001	0.0821
rs3726906	CEL-13_91293002	19.9448	0.0001	0.0821
rs13479788	CEL-13_91293002	19.9448	0.0001	0.0821
rs13479795	CEL-13_91293002	19.8348	0.0001	0.0821
rs3667255	CEL-13_91293002	19.923	0.0001	0.0821
rs6372901	CEL-13_91293002	19.8873	0.0001	0.0821
rs6398181	CEL-13_91446146	19.9448	0.0001	0.0821
rs13479791	CEL-13_91446146	20.5259	0.0001	0.0821
rs3680085	CEL-13_91446146	19.938	0.0001	0.0821
mCV22586111	CEL-13_91446146	19.8194	0.0001	0.0821
rs3667255	CEL-13_91446146	19.923	0.0001	0.0821
rs6372901	CEL-13_91446146	19.8873	0.0001	0.0821
rs13479785	rs13481953	19.8955	0.0001	0.0821
rs6398181	rs13481953	19.9445	0.0001	0.0821
rs13479792	rs13481953	20.8762	0.0001	0.0821
rs13479793	rs13481953	19.5999	0.0001	0.0821
rs3680085	rs13481953	19.9377	0.0001	0.0821
rs6372901	rs13481953	19.887	0.0001	0.0821
mCV24740485	rs3716074	24.6654	0.0001	0.0821
mCV22602426	rs3716074	18.4461	0.0001	0.0821
rs13477875	rs6339149	23.9747	0.0001	0.0821
rs13477875	rs13482007	22.1879	0.0001	0.0821
rs6206848	rs13482007	21.9466	0.0001	0.0821
rs13477877	rs13482007	22.4069	0.0001	0.0821
mCV22602426	rs13482007	18.7065	0.0001	0.0821
rs13476855	rs6247696	22.8234	0.0001	0.0821
UT_2_155.672794	rs6247696	22.8414	0.0001	0.0821
UT_2_155.672794	rs13482027	21.7476	0.0001	0.0821
rs6300182	rs3088696	21.8126	0.0001	0.0821
rs13476855	rs3088696	21.7591	0.0001	0.0821
rs6315439	rs3088696	21.8126	0.0001	0.0821
rs13476855	rs13482028	21.7591	0.0001	0.0821
rs13481466	rs13482035	21.7709	0.0001	0.0821
rs6365687	rs13482035	20.5098	0.0001	0.0821
rs13481465	rs13482036	21.0075	0.0001	0.0821
rs4138386	rs13482036	20.8566	0.0001	0.0821
rs3689063	rs3708633	20.2165	0.0001	0.0821
rs13481466	rs3708633	21.8625	0.0001	0.0821
gnf12.053.073	rs6412462	20.1202	0.0001	0.0821
rs3688680	rs6412462	21.0556	0.0001	0.0821
rs4138386	rs6412462	20.4633	0.0001	0.0821
rs6159691	rs6412462	20.4899	0.0001	0.0821
gnf12.053.073	rs13482038	20.1729	0.0001	0.0821
rs3689063	rs13482038	20.3442	0.0001	0.0821
rs3688680	rs13482038	21.172	0.0001	0.0821
rs6159691	rs13482038	20.5981	0.0001	0.0821
rs6365687	rs13482038	20.6156	0.0001	0.0821
gnf12.055.493	rs13482038	21.5534	0.0001	0.0821
rs13481465	rs6397687	21.0737	0.0001	0.0821
rs3688680	rs6397687	21.1711	0.0001	0.0821
rs13481471	rs6397687	20.6108	0.0001	0.0821
rs4138386	rs6397687	20.5655	0.0001	0.0821
gnf12.055.493	rs6397687	21.5527	0.0001	0.0821
rs3667167	rs6352512	17.894	0.0001	0.0821
rs13467742	rs3660068	18.0941	0.0001	0.0821
UT_2_105.43689	rs3692295	17.5929	0.0001	0.0821
UT_2_105.43689	CEL-14_10066467	18.7162	0.0001	0.0821
rs13467742	CEL-14_10066467	18.9186	0.0001	0.0821
rs13476681	CEL-14_10066467	18.7569	0.0001	0.0821
UT_2_105.43689	rs3090818	18.1381	0.0001	0.0821
rs13467742	rs13482065	18.4221	0.0001	0.0821
rs13476681	rs13482065	18.2439	0.0001	0.0821
rs13476681	rs3687734	17.9336	0.0001	0.0821
rs13467742	rs13482067	18.0941	0.0001	0.0821
UT_2_105.43689	rs3698600	19.8509	0.0001	0.0821
rs13467742	rs3698600	20.0544	0.0001	0.0821
UT_2_105.43689	rs3709444	17.9731	0.0001	0.0821
rs3667167	rs3667005	17.894	0.0001	0.0821
rs3667167	rs13482076	18.1662	0.0001	0.0821
rs13476681	rs3703111	17.9336	0.0001	0.0821
rs3667167	rs6339205	17.894	0.0001	0.0821
rs13475737	rs13482128	25.3829	0.0001	0.0821
rs6201380	rs13482129	27.0088	0.0001	0.0821
rs13475737	rs6396413	25.3138	0.0001	0.0821
rs6201380	rs6396413	27.0043	0.0001	0.0821
CEL-9_95813729	gnf14.111.994	19.2699	0.0001	0.0821
rs3690580	rs3654691	21.9559	0.0001	0.0821
rs6286096	rs3654691	22.2716	0.0001	0.0821
CEL-9_95813729	rs3654691	22.6499	0.0001	0.0821
rs3690580	rs3671398	22.1965	0.0001	0.0821
gnf09.092.312	rs3671398	22.7812	0.0001	0.0821
CEL-9_95813729	rs6225875	22.5136	0.0001	0.0821
rs3690580	rs6169105	22.6705	0.0001	0.0821
gnf09.092.312	rs6169105	23.3013	0.0001	0.0821
rs3673055	rs6169105	23.4075	0.0001	0.0821
rs3699056	rs6223152	22.247	0.0001	0.0821
rs3699056	rs13482450	22.247	0.0001	0.0821
rs3693846	rs13482450	22.171	0.0001	0.0821
mCV22625013	CEL-15_15622138	22.7667	0.0001	0.0821
rs3699056	rs3676170	22.247	0.0001	0.0821
mCV22625013	rs13482455	23.3042	0.0001	0.0821
rs3699056	CEL-15_17043531	23.082	0.0001	0.0821
rs3693846	CEL-15_17043531	23.0044	0.0001	0.0821
rs3699056	CEL-15_17382099	22.7851	0.0001	0.0821
rs3693846	CEL-15_17382099	22.7068	0.0001	0.0821
mCV22625013	CEL-15_17382099	23.3042	0.0001	0.0821
rs3693846	rs13482459	22.7068	0.0001	0.0821
rs3699056	rs6404381	22.7575	0.0001	0.0821
rs3699056	rs13482461	21.046	0.0001	0.0821
rs3693846	rs13482461	21.2501	0.0001	0.0821
rs3716074	CEL-15_14786403	20.9741	0.0001	0.0821
rs6339149	CEL-15_14786403	20.6063	0.0001	0.0821
rs3716074	rs6223152	20.8934	0.0001	0.0821
rs13482007	rs6223152	19.6437	0.0001	0.0821
CEL-13_105894110	rs3676170	20.8934	0.0001	0.0821
CEL-13_105894110	rs13482455	20.9324	0.0001	0.0821
rs3716074	CEL-15_17382099	20.9324	0.0001	0.0821
rs3716074	rs13482459	20.9324	0.0001	0.0821
CEL-13_105894110	rs13482459	20.9324	0.0001	0.0821
CEL-13_105894110	rs13482461	22.5755	0.0001	0.0821
rs6339149	rs13482461	22	0.0001	0.0821
rs3714433	rs13482477	21.7965	0.0001	0.0821
rs3663963	rs13482477	22.8346	0.0001	0.0821
rs3700657	rs3661695	19.727	0.0001	0.0821
rs3722084	rs3706523	23.2661	0.0001	0.0821
rs13476618	gnf15.065.108	20.0235	0.0001	0.0821
CEL-2_79237503	rs13482622	16.791	0.0001	0.0821
mCV25009162	CEL-15_81564962	21.8883	0.0001	0.0821
mCV25009162	rs13482672	22.4635	0.0001	0.0821
CZECH-14_33687574	rs4175608	23.0046	0.0001	0.0821
rs6290885	rs4176313	22.3634	0.0001	0.0821
rs6256359	rs4176333	22.0763	0.0001	0.0821
rs6290885	rs4176333	22.0763	0.0001	0.0821
rs6206894	rs4177057	20.3133	0.0001	0.0821
rs6273149	rs4177057	20.3133	0.0001	0.0821
CZECH-14_33687574	rs4177203	20.9755	0.0001	0.0821
rs6206894	rs4177203	21.0155	0.0001	0.0821
rs6273149	rs4177203	21.0155	0.0001	0.0821
rs6290885	rs4177203	21.0155	0.0001	0.0821
rs13482672	rs3696661	19.6136	0.0001	0.0821
CEL-13_67029732	rs4197673	23.4306	0.0001	0.0821
rs13481865	rs4197689	27.0518	0.0001	0.0821
CEL-13_67029732	rs4197689	23.3392	0.0001	0.0821
CEL-13_67029732	rs4197715	23.2592	0.0001	0.0821
CEL-13_67029732	rs3695481	23.6137	0.0001	0.0821
CEL-2_56060021	rs3668777	18.4844	0.0001	0.0821
rs3712058	rs3668777	18.4497	0.0001	0.0821
rs3699909	rs4199605	18.5811	0.0001	0.0821
rs6409863	rs4199695	18.3062	0.0001	0.0821
rs3722611	rs4199991	18.2813	0.0001	0.0821
rs3718711	rs4199991	18.1532	0.0001	0.0821
rs3655881	rs4221182	17.3868	0.0001	0.0821
gnf11.092.984	rs4220927	21.239	0.0001	0.0821
rs13481130	rs4221182	20.2077	0.0001	0.0821
rs13478550	rs6310831	19.3324	0.0001	0.0821
mCV23223919	rs6310831	19.5346	0.0001	0.0821
rs3688124	rs6283871	19.6145	0.0001	0.0821
mCV23223919	rs3686875	19.7821	0.0001	0.0821
rs13481547	rs4231344	21.3125	0.0001	0.0821
UT_14_62.329219	mCV27560398	19.2056	0.0001	0.0821
rs6329833	rs13483324	22.4548	0.0001	0.0821
rs3681225	CEL-18_57253015	26.7747	0.0001	0.0821
rs13476740	CEL-18_57253015	21.4401	0.0001	0.0821
rs3678620	CEL-18_57253015	21.3349	0.0001	0.0821
rs3696744	CEL-18_57253015	21.5807	0.0001	0.0821
rs13482710	UT_18_66.042052	19.5078	0.0001	0.0821
rs3657836	rs4136257	17.6221	0.0001	0.0821
rs13481796	rs4136257	17.6221	0.0001	0.0821
rs6308694	rs4136257	17.6221	0.0001	0.0821
rs6308694	rs13483540	16.9034	0.0001	0.0821
rs6308694	rs13483541	17.3638	0.0001	0.0821
rs3657836	rs13483543	18.0827	0.0001	0.0821
rs6308694	rs13483543	18.0827	0.0001	0.0821
rs3695107	rs3686467	25.9906	0.0001	0.0821
gnf01.037.906	rs3682187	17.8739	0.0001	0.0821
gnf01.037.906	rs13483563	25.273	0.0001	0.0821
gnf01.038.101	rs13483563	22.5243	0.0001	0.0821
rs3671534	rs13483563	22.0088	0.0001	0.0821
rs13482407	rs13483562	20.7053	0.0001	0.0821
CEL-14_115425179	rs13483562	19.8421	0.0001	0.0821
CEL-14_116135369	rs13483562	20.6406	0.0001	0.0821
rs13482406	rs3682187	18.6838	0.0001	0.0821
CEL-14_115300803	rs3682187	20.1528	0.0001	0.0821
CEL-14_115425179	rs3682187	19.955	0.0001	0.0821
rs3023009	rs3090137	20.9193	0.0001	0.0821
rs13477977	rs3090137	21.005	0.0001	0.0821
UT_4_128.521481	rs3090137	20.6385	0.0001	0.0821
rs3688189	rs13483593	23.1336	0.0001	0.0821
rs13482327	rs13483593	23.0852	0.0001	0.0821
rs13482334	rs13483593	21.2294	0.0001	0.0821
rs3688189	rs3681148	23.1336	0.0001	0.0821
rs3669193	rs3681148	23.2637	0.0001	0.0821
rs13482325	rs3681148	23.7825	0.0001	0.0821
rs13482334	rs3681148	21.2294	0.0001	0.0821
rs13482325	rs6344448	23.7731	0.0001	0.0821
rs13482326	rs6344448	23.2172	0.0001	0.0821
rs13482334	rs6344448	21.2685	0.0001	0.0821
rs13482326	rs13483594	21.9918	0.0001	0.0821
rs13482327	rs13483594	21.9384	0.0001	0.0821
rs3688189	rs13459194	22.013	0.0001	0.0821
rs13482325	rs13459194	22.7067	0.0001	0.0821
rs13482334	rs13459194	20.2847	0.0001	0.0821
rs13477202	rs8242053	23.8593	0.0001	0.0821
rs3707769	rs13483635	21.1087	0.0001	0.0821
rs3707769	rs8242053	20.4513	0.0001	0.0821
rs13481465	rs13483643	27.5791	0.0001	0.0821
rs13481471	rs13483643	27.4167	0.0001	0.0821
rs4138386	rs13483644	26.3887	0.0001	0.0821
rs6159691	rs13483644	26.3883	0.0001	0.0821
rs6365687	rs13483644	26.404	0.0001	0.0821
gnf12.053.286	mCV23390953	26.6093	0.0001	0.0821
rs13481465	mCV23390953	26.5296	0.0001	0.0821
rs3688680	mCV23390953	26.7041	0.0001	0.0821
rs13481471	mCV23390953	26.4531	0.0001	0.0821
rs4138386	mCV23390953	26.4524	0.0001	0.0821
gnf12.055.493	mCV23390953	26.8822	0.0001	0.0821
rs13481474	mCV23390953	26.9185	0.0001	0.0821
rs13476765	rs13477210	22.8968	0.0002	0.1201
rs3678168	rs13478002	22.308	0.0002	0.1201
rs3692487	rs6386918	21.6452	0.0002	0.1201
rs13475810	rs3725274	19.5097	0.0002	0.1201
rs6290401	rs13478512	17.4878	0.0002	0.1201
rs3708026	rs3689007	17.619	0.0002	0.1201
rs13478335	rs3716629	19.3801	0.0002	0.1201
rs3699304	rs3722084	20.5882	0.0002	0.1201
gnf04.008.189	rs13478985	20.5698	0.0002	0.1201
CEL-1_46722648	rs13479958	21.7246	0.0002	0.1201
CEL-1_46877767	rs13479958	21.7246	0.0002	0.1201
CEL-1_46877767	rs13479959	22.1174	0.0002	0.1201
UT_2_72.633351	rs3662808	24.0366	0.0002	0.1201
CEL-4_34055416	rs13480220	27.6487	0.0002	0.1201
rs13475737	rs3679902	19.6411	0.0002	0.1201
CEL-8_94333493	rs3687863	20.3842	0.0002	0.1201
CEL-8_94333493	rs3719419	21.3752	0.0002	0.1201
rs4225536	rs6171719	20.4	0.0002	0.1201
rs6334078	rs6171719	19.5384	0.0002	0.1201
rs13478553	rs13480826	20.8772	0.0002	0.1201
rs4225536	rs3719526	20.5302	0.0002	0.1201
rs13476376	rs6314339	18.9808	0.0002	0.1201
rs3687643	rs3717860	19.7406	0.0002	0.1201
mCV25155100	rs3023339	19.6687	0.0002	0.1201
rs6247960	rs13481364	20.6415	0.0002	0.1201
rs13476362	UT_12_26.580639	21.4299	0.0002	0.1201
CEL-2_18288350	rs3708270	21.9883	0.0002	0.1201
CEL-2_18096278	rs3658897	21.3217	0.0002	0.1201
rs6351643	rs3658897	22.5915	0.0002	0.1201
rs13476362	rs6236391	21.4299	0.0002	0.1201
CEL-2_18288350	rs13481383	21.513	0.0002	0.1201
CEL-2_18410885	rs13481383	21.6859	0.0002	0.1201
rs6351643	rs3702802	21.8725	0.0002	0.1201
rs4227711	gnf12.033.545	18.1436	0.0002	0.1201
rs4227711	rs13481392	19.0834	0.0002	0.1201
CEL-11_15215931	rs4135641	20.0684	0.0002	0.1201
CEL-11_15345124	rs4135641	20.0684	0.0002	0.1201
CEL-11_15215931	rs3700857	20.0684	0.0002	0.1201
rs6226609	rs3689063	20.457	0.0002	0.1201
rs6226609	gnf12.053.286	20.5125	0.0002	0.1201
gnf06.093.201	rs13481466	23.443	0.0002	0.1201
gnf06.093.201	rs6159691	22.0576	0.0002	0.1201
gnf06.093.201	rs6365687	21.9643	0.0002	0.1201
rs6182074	rs13481488	22.5418	0.0002	0.1201
UT_2_156.443943	rs13481488	22.5747	0.0002	0.1201
rs4223211	rs3707048	19.3887	0.0002	0.1201
rs3722157	rs4168093	22.9974	0.0002	0.1201
rs3679735	rs3673712	19.7565	0.0002	0.1201
rs3679735	rs3722797	19.7565	0.0002	0.1201
rs3681069	rs3722797	21.7487	0.0002	0.1201
rs3681069	rs13481905	22.0582	0.0002	0.1201
rs3708227	rs3674364	19.7568	0.0002	0.1201
rs6215575	gnf13.093.841	21.4813	0.0002	0.1201
rs3673730	rs13481949	18.3585	0.0002	0.1201
rs6390151	rs13481951	20.6821	0.0002	0.1201
rs3681620	rs13481951	18.9182	0.0002	0.1201
rs6390151	CEL-13_91293002	20.6821	0.0002	0.1201
rs3681620	CEL-13_91293002	18.9182	0.0002	0.1201
rs3673730	rs13481953	18.5007	0.0002	0.1201
rs3681620	rs13481953	18.9847	0.0002	0.1201
rs13479786	rs13481949	20.617	0.0002	0.1201
rs13479784	rs13481951	19.8496	0.0002	0.1201
rs13479786	rs13481951	20.6378	0.0002	0.1201
rs13479793	rs13481951	19.6002	0.0002	0.1201
rs13479794	rs13481951	19.9336	0.0002	0.1201
rs3680085	rs13481951	19.938	0.0002	0.1201
rs6372901	rs13481951	19.8873	0.0002	0.1201
rs3726882	CEL-13_91293002	18.2361	0.0002	0.1201
rs13479784	CEL-13_91293002	19.8496	0.0002	0.1201
rs13479786	CEL-13_91293002	20.6378	0.0002	0.1201
rs13479793	CEL-13_91293002	19.6002	0.0002	0.1201
rs3659852	CEL-13_91293002	19.8352	0.0002	0.1201
rs3679638	CEL-13_91446146	18.5587	0.0002	0.1201
rs13479793	CEL-13_91446146	19.6002	0.0002	0.1201
rs13479794	CEL-13_91446146	19.9336	0.0002	0.1201
rs3679638	rs13481953	18.5585	0.0002	0.1201
rs13479784	rs13481953	19.8494	0.0002	0.1201
rs3719788	rs13481953	19.9691	0.0002	0.1201
rs3726906	rs13481953	19.9445	0.0002	0.1201
rs13479788	rs13481953	19.9445	0.0002	0.1201
rs13478567	rs3711084	18.9449	0.0002	0.1201
rs13478567	rs13481979	19.0137	0.0002	0.1201
rs3700374	rs3655295	19.2549	0.0002	0.1201
rs6315002	rs3716074	19.4851	0.0002	0.1201
gnf04.098.802	CEL-13_105894110	18.6188	0.0002	0.1201
mCV22602426	CEL-13_105894110	18.4461	0.0002	0.1201
gnf04.098.802	rs6339149	18.2915	0.0002	0.1201
mCV24740485	rs13482007	22.4068	0.0002	0.1201
rs3723703	rs13482007	17.7731	0.0002	0.1201
rs6300182	rs6346661	22.9166	0.0002	0.1201
rs6300182	rs6247696	22.8889	0.0002	0.1201
rs6315439	rs6247696	22.8889	0.0002	0.1201
rs6300182	rs13482027	21.7861	0.0002	0.1201
rs3687374	rs3088696	21.8126	0.0002	0.1201
rs3687374	rs13482028	21.8126	0.0002	0.1201
UT_2_155.672794	rs6308995	21.7519	0.0002	0.1201
rs6315439	rs6308995	21.7989	0.0002	0.1201
gnf12.053.073	rs13482035	20.0275	0.0002	0.1201
rs3689063	rs13482035	20.1412	0.0002	0.1201
gnf12.053.286	rs13482035	20.1092	0.0002	0.1201
rs13481465	rs13482035	20.8811	0.0002	0.1201
rs3688680	rs13482035	21.0469	0.0002	0.1201
rs13481471	rs13482035	20.502	0.0002	0.1201
rs6159691	rs13482035	20.4831	0.0002	0.1201
rs3704934	rs13482035	21.5636	0.0002	0.1201
gnf12.055.493	rs13482035	21.4308	0.0002	0.1201
rs13481474	rs13482035	21.5636	0.0002	0.1201
rs3689063	rs13482036	20.1666	0.0002	0.1201
rs13481466	rs13482036	21.9399	0.0002	0.1201
rs3688680	rs13482036	21.5081	0.0002	0.1201
rs13481471	rs13482036	20.9469	0.0002	0.1201
rs3704934	rs13482036	22.0567	0.0002	0.1201
gnf12.055.493	rs13482036	21.9123	0.0002	0.1201
rs13481465	rs3708633	20.9666	0.0002	0.1201
rs3689063	rs6412462	20.2165	0.0002	0.1201
rs13481465	rs6412462	20.9666	0.0002	0.1201
rs3704934	rs6412462	21.576	0.0002	0.1201
gnf12.055.493	rs6412462	21.4403	0.0002	0.1201
gnf12.053.286	rs13482038	20.3168	0.0002	0.1201
gnf12.053.073	rs6397687	20.1725	0.0002	0.1201
gnf12.053.286	rs6397687	20.3156	0.0002	0.1201
rs6159691	rs6397687	20.5971	0.0002	0.1201
rs6365687	rs6397687	20.6147	0.0002	0.1201
rs3667167	rs6340768	17.894	0.0002	0.1201
UT_2_105.43689	rs6352512	17.894	0.0002	0.1201
rs3667167	rs6372890	17.894	0.0002	0.1201
rs3667167	CEL-14_10066467	18.7162	0.0002	0.1201
rs3667167	CEL-14_10215628	17.5908	0.0002	0.1201
rs13476681	rs3090818	18.1797	0.0002	0.1201
rs3667167	rs13482065	18.2053	0.0002	0.1201
rs13476681	gnf14.007.267	18.2439	0.0002	0.1201
rs3667167	rs13482067	17.894	0.0002	0.1201
UT_2_105.43689	UT_14_10.122547	17.894	0.0002	0.1201
rs13467742	UT_14_10.122547	18.0941	0.0002	0.1201
rs13476681	rs3698600	19.8911	0.0002	0.1201
rs13467742	rs3709839	18.232	0.0002	0.1201
rs13476681	gnf14.008.289	18.07	0.0002	0.1201
UT_2_105.43689	rs13482072	18.2501	0.0002	0.1201
UT_2_105.43689	rs13482076	18.1662	0.0002	0.1201
UT_2_105.43689	rs3653743	17.894	0.0002	0.1201
rs13467742	rs3653743	18.0941	0.0002	0.1201
rs13467742	rs6339205	18.0941	0.0002	0.1201
UT_2_105.43689	rs3696385	17.894	0.0002	0.1201
rs3667167	rs3663068	17.894	0.0002	0.1201
rs13476681	rs3663068	17.9336	0.0002	0.1201
rs13480358	rs3654691	20.7659	0.0002	0.1201
rs6244819	rs3654691	20.7659	0.0002	0.1201
rs6286096	rs3671398	22.5179	0.0002	0.1201
rs3673055	rs3671398	22.8874	0.0002	0.1201
rs13480358	rs3671398	21.0151	0.0002	0.1201
rs6286096	rs6225875	22.1401	0.0002	0.1201
gnf09.092.312	rs6225875	22.3926	0.0002	0.1201
rs3689336	rs6225875	20.6475	0.0002	0.1201
rs13476180	rs3685370	26.3748	0.0002	0.1201
rs13476180	rs3023415	26.1636	0.0002	0.1201
mCV22625013	rs13482450	22.7667	0.0002	0.1201
rs3693846	CEL-15_15919629	22.1819	0.0002	0.1201
mCV22625013	CEL-15_15919629	22.778	0.0002	0.1201
mCV22625013	rs13482461	21.572	0.0002	0.1201
rs3716074	rs13482450	20.8934	0.0002	0.1201
rs6339149	rs13482450	20.5055	0.0002	0.1201
rs13482007	rs13482450	19.6437	0.0002	0.1201
CEL-13_105894110	CEL-15_15482356	20.8934	0.0002	0.1201
rs13482007	CEL-15_15482356	19.6437	0.0002	0.1201
CEL-13_105894110	CEL-15_15622138	20.8934	0.0002	0.1201
rs6339149	CEL-15_15622138	20.5055	0.0002	0.1201
CEL-13_105894110	CEL-15_15919629	20.8929	0.0002	0.1201
rs6339149	rs13482455	20.5451	0.0002	0.1201
rs6339149	CEL-15_17382099	20.5451	0.0002	0.1201
rs6339149	rs13482459	20.5451	0.0002	0.1201
rs13482007	rs13482459	19.683	0.0002	0.1201
rs3716074	rs6404381	21.0246	0.0002	0.1201
rs6339149	rs6404381	20.6385	0.0002	0.1201
rs13482007	rs6404381	19.7758	0.0002	0.1201
rs3022893	rs13482477	20.6742	0.0002	0.1201
rs3722084	rs6258673	21.3426	0.0002	0.1201
rs3722084	rs13482573	20.3846	0.0002	0.1201
rs13478985	rs6187435	19.7908	0.0002	0.1201
rs3722084	rs13459191	25.5327	0.0002	0.1201
rs3722084	rs3707900	24.5367	0.0002	0.1201
rs13476593	rs13482622	16.9241	0.0002	0.1201
rs3680028	rs13482622	16.9241	0.0002	0.1201
rs13476594	rs13482622	16.8205	0.0002	0.1201
rs6199827	rs13482622	20.2585	0.0002	0.1201
mCV25009162	rs13482668	20.8101	0.0002	0.1201
mCV25009162	CEL-15_81421527	20.5423	0.0002	0.1201
mCV25009162	UT_15_83.461491	21.3549	0.0002	0.1201
rs13476861	rs13482744	23.1857	0.0002	0.1201
rs8254393	rs4171932	15.8932	0.0002	0.1201
CZECH-14_33687574	rs4177057	20.2668	0.0002	0.1201
rs3667755	rs3696661	17.7086	0.0002	0.1201
rs3665030	rs3696661	17.9999	0.0002	0.1201
CEL-15_81421527	rs3696661	20.8105	0.0002	0.1201
UT_15_83.461491	rs3696661	18.6544	0.0002	0.1201
CEL-13_67029732	rs4197785	24.0841	0.0002	0.1201
CEL-13_67029732	rs4198604	23.9112	0.0002	0.1201
rs13476514	rs4199362	16.4959	0.0002	0.1201
rs3699909	rs4199410	18.6338	0.0002	0.1201
rs13476514	rs4199410	18.5079	0.0002	0.1201
rs3722611	rs4199410	18.6338	0.0002	0.1201
rs13476514	rs3668777	18.3608	0.0002	0.1201
rs3722611	rs3668777	18.4844	0.0002	0.1201
rs6253453	rs3668777	18.4844	0.0002	0.1201
rs3707138	rs4199605	18.5811	0.0002	0.1201
rs6201706	rs4199695	18.3053	0.0002	0.1201
rs3699909	rs4199991	18.2813	0.0002	0.1201
rs6409863	rs4200124	18.7332	0.0002	0.1201
rs3718711	rs4200124	18.6074	0.0002	0.1201
rs3661657	rs4221182	20.8691	0.0002	0.1201
gnf11.092.984	rs4221182	21.5498	0.0002	0.1201
rs13478550	rs4136382	19.4821	0.0002	0.1201
rs13478550	rs6283871	19.515	0.0002	0.1201
mCV23223919	rs6283871	19.7169	0.0002	0.1201
rs3688124	rs13482845	19.2988	0.0002	0.1201
rs6346026	rs4231344	20.9162	0.0002	0.1201
rs13481538	rs4231344	21.1493	0.0002	0.1201
rs13482242	mCV27560398	19.7546	0.0002	0.1201
rs3694793	mCV24094701	20.3873	0.0002	0.1201
rs3672335	rs6323500	21.0018	0.0002	0.1201
rs3718386	CEL-18_57253015	20.4804	0.0002	0.1201
rs4223432	CEL-18_57253015	21.2702	0.0002	0.1201
rs3723643	CEL-18_57253015	21.8313	0.0002	0.1201
rs3695649	rs6249251	22.1327	0.0002	0.1201
rs3725387	rs4136257	17.6422	0.0002	0.1201
rs3725387	rs13483540	16.9448	0.0002	0.1201
rs13481796	rs3661215	17.5462	0.0002	0.1201
rs6308694	rs3661215	17.5462	0.0002	0.1201
rs3725387	rs13483542	17.5399	0.0002	0.1201
rs3657836	rs13483542	17.5196	0.0002	0.1201
rs6308694	rs13483542	17.5196	0.0002	0.1201
rs3681370	rs3686467	24.5535	0.0002	0.1201
rs13475827	rs13483562	18.9574	0.0002	0.1201
rs13482406	rs13483562	18.6047	0.0002	0.1201
rs13482414	rs13483562	19.5746	0.0002	0.1201
rs13482414	rs3682187	19.6777	0.0002	0.1201
rs6285738	rs6238842	18.0928	0.0002	0.1201
rs3669193	rs13483593	23.2637	0.0002	0.1201
rs3689063	rs13483643	27.7793	0.0002	0.1201
rs3688680	rs13483643	27.6668	0.0002	0.1201
rs6159691	rs13483643	27.4018	0.0002	0.1201
rs3704934	rs13483643	27.9337	0.0002	0.1201
gnf12.053.286	rs13483644	26.7432	0.0002	0.1201
rs3688680	rs13483644	26.646	0.0002	0.1201
rs13481471	rs13483644	26.4032	0.0002	0.1201
rs3689063	mCV23390953	26.6257	0.0002	0.1201
rs13481466	mCV23390953	26.7521	0.0002	0.1201
rs6159691	mCV23390953	26.4511	0.0002	0.1201
CEL-4_34055416	rs13483668	19.5083	0.0002	0.1201
rs6290401	rs13478522	17.2038	0.0003	0.1493
rs13478166	gnf06.092.041	30.0044	0.0003	0.1493
rs6281932	gnf06.092.041	30.0044	0.0003	0.1493
rs13478335	rs13478969	19.4153	0.0003	0.1493
rs3676031	rs6204829	21.334	0.0003	0.1493
rs3023596	rs13479276	18.7706	0.0003	0.1493
rs13478215	rs13479276	18.4881	0.0003	0.1493
CEL-1_46722648	rs13479957	21.4813	0.0003	0.1493
CEL-1_46578837	rs13479959	22.1174	0.0003	0.1493
rs6322563	rs3705275	22.0233	0.0003	0.1493
CEL-1_46578837	rs13479961	21.7145	0.0003	0.1493
mCV23749183	rs3673816	20.4534	0.0003	0.1493
CEL-8_94333493	rs13480798	21.1656	0.0003	0.1493
rs6334078	rs13480826	19.5035	0.0003	0.1493
rs13476378	rs6314339	19.076	0.0003	0.1493
rs13479329	rs6241642	17.2459	0.0003	0.1493
CEL-8_94333493	rs13481220	19.4888	0.0003	0.1493
rs3687643	rs3023339	19.7406	0.0003	0.1493
rs6351643	rs3708270	22.23	0.0003	0.1493
rs13476364	rs3658897	18.1713	0.0003	0.1493
rs6313050	rs4135641	20.0684	0.0003	0.1493
CEL-11_15345124	rs3700857	20.0684	0.0003	0.1493
rs6313050	rs3700857	20.0684	0.0003	0.1493
CEL-11_15798347	rs3700857	20.0684	0.0003	0.1493
rs13476861	rs3721804	21.7561	0.0003	0.1493
rs13476861	rs13481488	21.7561	0.0003	0.1493
rs3682465	rs13481489	18.1848	0.0003	0.1493
rs13476861	rs3660822	22.2222	0.0003	0.1493
rs6326263	rs3722797	20.1201	0.0003	0.1493
rs3687255	rs3722797	21.482	0.0003	0.1493
rs6326263	rs13481905	20.4352	0.0003	0.1493
rs3654108	rs13481905	21.5945	0.0003	0.1493
rs6266537	gnf13.093.841	21.4264	0.0003	0.1493
rs6266537	rs3697202	20.6364	0.0003	0.1493
rs6390151	CEL-13_91446146	20.6821	0.0003	0.1493
rs3726882	rs13481951	18.2361	0.0003	0.1493
rs3726882	rs13481953	18.2358	0.0003	0.1493
rs13479794	rs13481953	19.9333	0.0003	0.1493
rs13478566	rs13481979	18.9661	0.0003	0.1493
rs3700374	rs13481979	19.1462	0.0003	0.1493
rs13478566	rs3655295	19.1219	0.0003	0.1493
rs6315002	rs6339149	19.1555	0.0003	0.1493
gnf04.098.802	rs13482007	18.8713	0.0003	0.1493
UT_2_155.672794	rs6346661	22.8669	0.0003	0.1493
rs3687374	rs6346661	22.9166	0.0003	0.1493
rs3687374	rs13482027	21.7861	0.0003	0.1493
rs6315439	rs13482027	21.7861	0.0003	0.1493
UT_2_155.672794	rs3088696	21.7715	0.0003	0.1493
rs6300182	rs6308995	21.7989	0.0003	0.1493
rs3687374	rs6308995	21.7989	0.0003	0.1493
gnf12.053.286	rs13482036	20.1279	0.0003	0.1493
gnf12.053.286	rs3708633	20.1832	0.0003	0.1493
rs4138386	rs3708633	20.4633	0.0003	0.1493
rs13481474	rs3708633	21.576	0.0003	0.1493
rs6365687	rs6412462	20.5181	0.0003	0.1493
rs13481465	rs13482038	21.0747	0.0003	0.1493
rs13481471	rs13482038	20.6117	0.0003	0.1493
rs3689063	rs6397687	20.343	0.0003	0.1493
rs13476681	rs6340768	17.9336	0.0003	0.1493
UT_2_105.43689	rs3672461	17.894	0.0003	0.1493
rs13476681	rs6352512	17.9336	0.0003	0.1493
rs13467742	rs3023641	18.0941	0.0003	0.1493
rs3667167	rs3660068	17.894	0.0003	0.1493
rs13476681	rs3660068	17.9336	0.0003	0.1493
rs13476681	rs13482084	16.9087	0.0003	0.1493
rs13467742	rs13482060	17.2596	0.0003	0.1493
rs3667167	rs3676100	17.6017	0.0003	0.1493
rs13476681	CEL-14_10215628	17.6299	0.0003	0.1493
rs3667167	rs3090818	18.1381	0.0003	0.1493
rs13467742	rs6158384	18.0941	0.0003	0.1493
rs3667167	rs3662587	19.4338	0.0003	0.1493
UT_2_105.43689	rs13482065	18.2053	0.0003	0.1493
rs3667167	rs3687734	17.894	0.0003	0.1493
UT_2_105.43689	rs13482067	17.894	0.0003	0.1493
rs13476681	rs13482067	17.9336	0.0003	0.1493
rs3667167	UT_14_10.122547	17.894	0.0003	0.1493
rs3667167	rs3698600	19.8509	0.0003	0.1493
UT_2_105.43689	mCV25318929	17.894	0.0003	0.1493
rs13467742	rs3709444	18.1792	0.0003	0.1493
rs3667167	rs13482069	17.7068	0.0003	0.1493
rs13467742	gnf14.008.289	18.232	0.0003	0.1493
rs3667167	rs13482072	18.2501	0.0003	0.1493
rs13476681	rs13482072	18.2852	0.0003	0.1493
UT_2_105.43689	rs3725901	17.894	0.0003	0.1493
rs13476681	rs3678171	17.9336	0.0003	0.1493
UT_2_105.43689	rs6304332	17.894	0.0003	0.1493
rs13467742	rs3669652	18.0941	0.0003	0.1493
UT_2_105.43689	rs3663068	17.894	0.0003	0.1493
rs6201380	rs13482128	27.0466	0.0003	0.1493
rs6286096	gnf14.111.994	18.8759	0.0003	0.1493
CEL-9_95875215	gnf14.111.994	19.1225	0.0003	0.1493
rs3673055	gnf14.111.994	19.2535	0.0003	0.1493
rs3689336	gnf14.111.994	17.6661	0.0003	0.1493
CEL-9_95813729	rs13482388	19.1921	0.0003	0.1493
CEL-9_95875215	rs13482388	19.0451	0.0003	0.1493
rs3689336	rs3671398	21.0268	0.0003	0.1493
rs6244819	rs6225875	20.6361	0.0003	0.1493
rs3689336	rs6169105	21.5408	0.0003	0.1493
rs13480358	rs6169105	21.5274	0.0003	0.1493
rs13476180	rs13482429	26.1648	0.0003	0.1493
rs3699056	rs13482455	22.7851	0.0003	0.1493
CEL-13_105894110	CEL-15_14786403	20.9741	0.0003	0.1493
rs13482007	CEL-15_14786403	19.7345	0.0003	0.1493
CEL-13_105894110	rs6223152	20.8934	0.0003	0.1493
rs13482007	CEL-15_15919629	19.6433	0.0003	0.1493
rs3716074	rs3676170	20.8934	0.0003	0.1493
rs6339149	CEL-15_17043531	20.5241	0.0003	0.1493
rs13482007	CEL-15_17382099	19.683	0.0003	0.1493
rs13482007	rs13482461	21.116	0.0003	0.1493
rs3722084	rs6165881	24.601	0.0003	0.1493
rs3722345	gnf15.065.108	18.81	0.0003	0.1493
UT_2_156.443818	rs13482744	20.6992	0.0003	0.1493
UT_2_156.443818	rs3023429	20.8021	0.0003	0.1493
rs13476861	rs3023429	23.3043	0.0003	0.1493
rs8254399	rs4171718	16.9887	0.0003	0.1493
rs8254393	rs4172013	15.911	0.0003	0.1493
rs8254399	rs4172013	15.911	0.0003	0.1493
rs8254393	rs4172058	15.8363	0.0003	0.1493
rs13482663	rs3696661	17.9068	0.0003	0.1493
CEL-2_56346550	rs4199362	16.6071	0.0003	0.1493
rs6201706	rs4199410	18.6338	0.0003	0.1493
CEL-2_56060021	rs4199410	18.6338	0.0003	0.1493
rs6409863	rs4199410	18.6347	0.0003	0.1493
rs3712058	rs4199410	18.5968	0.0003	0.1493
rs3707138	rs4199410	18.6338	0.0003	0.1493
rs6201706	rs3668777	18.4844	0.0003	0.1493
rs13476514	rs4199605	18.4549	0.0003	0.1493
CEL-2_56060021	rs4199605	18.5811	0.0003	0.1493
rs3722611	rs4199695	18.3053	0.0003	0.1493
rs3718711	rs4199695	18.1805	0.0003	0.1493
rs3712058	rs4199695	18.259	0.0003	0.1493
rs3707138	rs4199695	18.3053	0.0003	0.1493
rs13476514	rs4199991	18.1532	0.0003	0.1493
rs6253453	rs4199991	18.2813	0.0003	0.1493
rs3707138	rs4199991	18.2813	0.0003	0.1493
rs13476514	rs4200124	18.6074	0.0003	0.1493
CEL-2_56346550	rs4200124	18.7323	0.0003	0.1493
rs6253453	rs4200124	18.7323	0.0003	0.1493
rs3707138	rs4200124	18.7323	0.0003	0.1493
rs6247544	rs4200124	17.8106	0.0003	0.1493
rs3655881	rs4220927	17.4028	0.0003	0.1493
rs13481130	rs4220927	19.9179	0.0003	0.1493
rs3661657	rs4220927	20.5688	0.0003	0.1493
mCV23223919	rs13482845	19.3929	0.0003	0.1493
rs13482242	rs3684143	17.9759	0.0003	0.1493
rs4230463	mCV27560398	17.9994	0.0003	0.1493
rs6387241	rs13483264	19.6108	0.0003	0.1493
rs6329833	rs6323500	20.4486	0.0003	0.1493
rs13482709	rs13483407	18.9986	0.0003	0.1493
rs13482244	rs6249251	22.1435	0.0003	0.1493
rs3657836	rs13483540	16.9034	0.0003	0.1493
rs3725387	rs3661215	17.5655	0.0003	0.1493
rs13481796	rs13483542	17.5196	0.0003	0.1493
gnf01.037.906	rs13483562	17.9361	0.0003	0.1493
rs13475827	rs3682187	18.8987	0.0003	0.1493
mCV23641317	rs3682187	17.7988	0.0003	0.1493
rs4139270	rs3090137	20.6188	0.0003	0.1493
rs3661158	rs3090137	20.2239	0.0003	0.1493
rs13479319	rs13483635	19.6209	0.0003	0.1493
rs13479320	rs13483635	19.6209	0.0003	0.1493
rs13479319	rs8242053	18.92	0.0003	0.1493
rs13479320	rs8242053	18.92	0.0003	0.1493
gnf12.053.286	rs13483643	27.7497	0.0003	0.1493
rs4138386	rs13483643	27.4026	0.0003	0.1493
rs13481474	rs13483643	27.9337	0.0003	0.1493
gnf12.053.073	rs13483644	26.5257	0.0003	0.1493
rs3689063	rs13483644	26.7732	0.0003	0.1493
gnf12.053.073	mCV23390953	26.346	0.0003	0.1493
rs13477559	rs6204829	18.0392	0.0004	0.1709
gnf04.008.189	rs6204829	18.3575	0.0004	0.1709
rs13478212	rs13479276	18.4629	0.0004	0.1709
CEL-1_46722648	rs13479959	22.1174	0.0004	0.1709
CEL-8_94333493	rs3707479	20.7856	0.0004	0.1709
rs4225536	rs13480826	20.3642	0.0004	0.1709
rs6369767	rs6314339	18.9002	0.0004	0.1709
rs13476379	rs6314339	18.9002	0.0004	0.1709
rs13479326	rs6241642	17.0523	0.0004	0.1709
rs3691291	rs6241642	17.0939	0.0004	0.1709
CEL-8_94333493	CEL-11_108083361	19.4888	0.0004	0.1709
rs13476366	UT_12_26.580639	17.7518	0.0004	0.1709
rs13476364	rs13481380	17.8737	0.0004	0.1709
rs13476366	rs3702802	17.38	0.0004	0.1709
gnf11.013.043	rs3700857	20.0684	0.0004	0.1709
rs6226609	gnf12.053.073	19.4147	0.0004	0.1709
rs6226609	rs13481465	19.8504	0.0004	0.1709
rs6226609	rs13481474	18.6205	0.0004	0.1709
rs3679735	rs13481905	20.0593	0.0004	0.1709
rs6215575	rs13481944	21.3928	0.0004	0.1709
rs6266537	rs13481947	20.6364	0.0004	0.1709
rs3681620	rs13481949	18.9033	0.0004	0.1709
rs3673730	CEL-13_91446146	18.4038	0.0004	0.1709
rs3726882	rs13481949	18.2169	0.0004	0.1709
rs13479785	rs13481951	19.8957	0.0004	0.1709
mCV22586111	rs13481951	19.8194	0.0004	0.1709
rs13479786	rs13481953	20.6375	0.0004	0.1709
rs6315002	rs13482007	19.6241	0.0004	0.1709
rs6300182	rs13482028	21.8126	0.0004	0.1709
rs6365687	rs13482036	20.9576	0.0004	0.1709
gnf12.053.073	rs3708633	20.1202	0.0004	0.1709
rs6159691	rs3708633	20.4899	0.0004	0.1709
rs3704934	rs3708633	21.576	0.0004	0.1709
gnf12.055.493	rs3708633	21.4403	0.0004	0.1709
gnf12.053.286	rs6412462	20.1832	0.0004	0.1709
UT_2_105.43689	rs3150398	17.894	0.0004	0.1709
rs13467742	rs6352512	18.0941	0.0004	0.1709
rs3667167	rs3023641	17.894	0.0004	0.1709
rs13476681	rs3023641	17.9336	0.0004	0.1709
rs13476681	rs3692295	17.6285	0.0004	0.1709
rs13467742	rs6372890	18.0941	0.0004	0.1709
UT_2_105.43689	rs6260786	17.894	0.0004	0.1709
rs13476681	rs6260786	17.9336	0.0004	0.1709
rs3667167	rs3705635	17.4419	0.0004	0.1709
UT_2_105.43689	rs3669812	17.4387	0.0004	0.1709
rs13467742	rs3669812	17.6361	0.0004	0.1709
rs3667167	rs3669812	17.4387	0.0004	0.1709
rs13476681	rs3669812	17.4776	0.0004	0.1709
rs13467742	rs3676100	17.7996	0.0004	0.1709
rs13476681	rs3676100	17.6412	0.0004	0.1709
rs3667167	rs6408107	17.3813	0.0004	0.1709
rs13476681	rs6408107	17.415	0.0004	0.1709
rs3667167	gnf14.007.267	18.2053	0.0004	0.1709
rs13467742	rs3687734	18.0941	0.0004	0.1709
rs13476681	UT_14_10.122547	17.9336	0.0004	0.1709
rs3667167	rs3709444	17.9731	0.0004	0.1709
UT_2_105.43689	rs13482069	17.7068	0.0004	0.1709
rs13467742	rs13482069	17.9088	0.0004	0.1709
rs3667167	rs3709839	18.0306	0.0004	0.1709
rs3667167	gnf14.008.289	18.0306	0.0004	0.1709
UT_2_105.43689	rs3667005	17.894	0.0004	0.1709
rs13467742	rs13482072	18.4555	0.0004	0.1709
rs13467742	rs3725901	18.0941	0.0004	0.1709
rs3667167	rs3725901	17.894	0.0004	0.1709
rs13476681	rs3725901	17.9336	0.0004	0.1709
rs3667167	rs13482077	17.894	0.0004	0.1709
rs13476681	rs13482077	17.9336	0.0004	0.1709
rs3667167	rs3653743	17.894	0.0004	0.1709
UT_2_105.43689	rs6339205	17.894	0.0004	0.1709
UT_2_105.43689	rs3678171	17.894	0.0004	0.1709
rs13467742	rs3678171	18.0941	0.0004	0.1709
rs3667167	rs6274956	17.894	0.0004	0.1709
rs13476681	rs6274956	17.9336	0.0004	0.1709
rs13476681	rs6413339	17.7581	0.0004	0.1709
rs3667167	rs6304332	17.894	0.0004	0.1709
rs3667167	rs3669652	17.894	0.0004	0.1709
rs13476681	rs3669652	17.9336	0.0004	0.1709
rs13475737	rs13482129	25.3178	0.0004	0.1709
gnf09.092.312	gnf14.111.994	19.1538	0.0004	0.1709
rs3690580	rs13482388	18.4172	0.0004	0.1709
gnf09.092.312	rs13482388	19.0768	0.0004	0.1709
rs3690580	rs6225875	21.8331	0.0004	0.1709
rs13480358	rs6225875	20.6361	0.0004	0.1709
rs3699056	CEL-15_14786403	21.5973	0.0004	0.1709
rs3716074	CEL-15_15482356	20.8934	0.0004	0.1709
rs3716074	CEL-15_15622138	20.8934	0.0004	0.1709
rs6339149	rs3676170	20.5055	0.0004	0.1709
rs13482007	rs3676170	19.6437	0.0004	0.1709
rs3716074	rs13482455	20.9324	0.0004	0.1709
rs13482007	rs13482455	19.683	0.0004	0.1709
CEL-13_105894110	CEL-15_17382099	20.9324	0.0004	0.1709
CEL-13_105894110	rs6404381	21.0246	0.0004	0.1709
rs13478985	rs13482573	19.1317	0.0004	0.1709
rs3722084	CEL-15_52357711	24.5229	0.0004	0.1709
rs6204829	rs3707900	18.4286	0.0004	0.1709
rs3680028	gnf15.065.108	16.9241	0.0004	0.1709
rs13476615	gnf15.065.108	20.0355	0.0004	0.1709
rs3667007	rs13482622	17.0473	0.0004	0.1709
mCV25115393	rs13482622	20.0235	0.0004	0.1709
rs13476860	rs13482744	20.7601	0.0004	0.1709
rs8254393	rs4171718	16.9887	0.0004	0.1709
rs8254399	rs4172058	15.8363	0.0004	0.1709
rs13482668	rs3696661	18.1699	0.0004	0.1709
CEL-15_81564962	rs3696661	18.7381	0.0004	0.1709
rs3718711	rs4199410	18.5079	0.0004	0.1709
rs6409863	rs3668777	18.4854	0.0004	0.1709
rs3662347	rs3668777	17.2701	0.0004	0.1709
rs3722611	rs4199605	18.5811	0.0004	0.1709
CEL-2_56346550	rs4199605	18.5811	0.0004	0.1709
rs3718711	rs4199605	18.4549	0.0004	0.1709
rs6253453	rs4199605	18.5811	0.0004	0.1709
CEL-2_56346550	rs4199991	18.2813	0.0004	0.1709
rs6409863	rs4199991	18.2823	0.0004	0.1709
rs3712058	rs4199991	18.3236	0.0004	0.1709
rs3722611	rs4200124	18.7323	0.0004	0.1709
rs3658778	rs4220529	16.6087	0.0004	0.1709
gnf12.073.387	rs4231344	20.9162	0.0004	0.1709
UT_14_62.329219	rs3684143	17.6346	0.0004	0.1709
UT_14_62.125092	mCV27560398	17.9465	0.0004	0.1709
rs3704471	CEL-18_57253015	18.4184	0.0004	0.1709
rs13482709	UT_18_66.042052	18.9207	0.0004	0.1709
rs3677344	rs6249251	23.8175	0.0004	0.1709
rs13481796	rs13483540	16.9034	0.0004	0.1709
rs3657836	rs13483541	17.3638	0.0004	0.1709
rs3725387	rs13483543	18.0799	0.0004	0.1709
rs13481796	rs13483543	18.0827	0.0004	0.1709
rs3656462	rs3686467	25.6651	0.0004	0.1709
rs6365687	rs13483643	27.4186	0.0004	0.1709
rs13481466	rs13483644	26.7796	0.0004	0.1709
rs6411422	gnf03.074.000	18.1555	0.0005	0.1917
rs6321307	rs13477863	18.3908	0.0005	0.1917
rs3023765	gnf06.092.041	27.6499	0.0005	0.1917
mCV22996021	rs3716629	17.3093	0.0005	0.1917
rs3659226	rs3722927	20.2472	0.0005	0.1917
rs8260738	rs3668547	20.1863	0.0005	0.1917
rs6193345	rs6314339	19.0383	0.0005	0.1917
rs13479331	rs6241642	17.868	0.0005	0.1917
CEL-8_94333493	rs3720981	19.4888	0.0005	0.1917
rs13476364	rs3708270	17.8737	0.0005	0.1917
rs13476366	rs3708270	17.7518	0.0005	0.1917
rs3656848	rs13481393	16.594	0.0005	0.1917
CEL-11_14992925	rs4135641	20.1603	0.0005	0.1917
CEL-11_15798347	rs4135641	20.0684	0.0005	0.1917
rs6226609	gnf12.052.766	20.327	0.0005	0.1917
rs6226609	rs3704934	18.6205	0.0005	0.1917
rs6226609	gnf12.055.493	18.497	0.0005	0.1917
rs3682465	rs3721804	18.2332	0.0005	0.1917
rs3682465	gnf12.060.469	18.2439	0.0005	0.1917
rs6215575	rs13481947	20.6212	0.0005	0.1917
rs3700374	rs3711084	19.0721	0.0005	0.1917
rs13476855	rs13482027	21.7352	0.0005	0.1917
rs3688680	rs3708633	21.0556	0.0005	0.1917
rs13481471	rs3708633	20.51	0.0005	0.1917
rs13467742	rs6340768	18.0941	0.0005	0.1917
rs13476681	rs3150398	17.9336	0.0005	0.1917
UT_2_105.43689	rs3701693	17.894	0.0005	0.1917
rs13467742	rs3701693	18.0941	0.0005	0.1917
rs13467742	rs3692295	17.7928	0.0005	0.1917
UT_2_105.43689	rs6372890	17.894	0.0005	0.1917
rs13476681	rs6372890	17.9336	0.0005	0.1917
rs13467742	rs6260786	18.0941	0.0005	0.1917
rs13467742	rs3705635	17.6421	0.0005	0.1917
rs13467742	rs3687346	17.5476	0.0005	0.1917
rs13476681	rs3687346	17.3963	0.0005	0.1917
UT_2_105.43689	rs3676100	17.6017	0.0005	0.1917
rs13467742	CEL-14_10215628	17.7891	0.0005	0.1917
rs3667167	rs6158384	17.894	0.0005	0.1917
rs13467742	rs6408107	17.6186	0.0005	0.1917
rs13467742	mCV25318929	18.0941	0.0005	0.1917
rs3667167	mCV25318929	17.894	0.0005	0.1917
rs13476681	mCV25318929	17.9336	0.0005	0.1917
UT_2_105.43689	rs3709839	18.0306	0.0005	0.1917
UT_2_105.43689	gnf14.008.289	18.0306	0.0005	0.1917
rs13467742	rs3667005	18.0941	0.0005	0.1917
rs13467742	rs13482076	18.3628	0.0005	0.1917
UT_2_105.43689	rs3703111	17.894	0.0005	0.1917
rs3667167	rs3703111	17.894	0.0005	0.1917
rs13467742	rs13482077	18.0941	0.0005	0.1917
rs13476681	rs6339205	17.9336	0.0005	0.1917
rs13467742	rs3696385	18.0941	0.0005	0.1917
rs13476681	rs3696385	17.9336	0.0005	0.1917
rs3667167	rs3678171	17.894	0.0005	0.1917
rs13467742	rs6274956	18.0941	0.0005	0.1917
UT_2_105.43689	rs6413339	17.7219	0.0005	0.1917
rs13467742	rs6413339	17.9262	0.0005	0.1917
rs6286096	rs13482388	18.8004	0.0005	0.1917
rs13476180	rs13482430	25.8268	0.0005	0.1917
CEL-13_105894110	rs13482450	20.8934	0.0005	0.1917
rs13482007	CEL-15_15622138	19.6437	0.0005	0.1917
rs3716074	CEL-15_17043531	20.9143	0.0005	0.1917
rs3700657	rs3719496	19.727	0.0005	0.1917
rs6204829	rs6165881	18.417	0.0005	0.1917
rs6204829	rs13459191	19.1123	0.0005	0.1917
rs6204829	CEL-15_52158119	18.5267	0.0005	0.1917
CEL-2_79237503	gnf15.065.108	16.791	0.0005	0.1917
rs13476593	gnf15.065.108	16.9241	0.0005	0.1917
rs3689658	gnf15.065.108	18.0776	0.0005	0.1917
mCV25115393	gnf15.065.108	20.0235	0.0005	0.1917
rs13476601	rs13482622	18.0226	0.0005	0.1917
rs3689658	rs13482622	18.0776	0.0005	0.1917
rs3668944	rs13482744	20.6992	0.0005	0.1917
rs3668944	rs3023429	20.8021	0.0005	0.1917
rs8254399	rs4171932	15.8932	0.0005	0.1917
rs6247544	rs4199410	17.7186	0.0005	0.1917
rs3699909	rs3668777	18.4844	0.0005	0.1917
rs3707138	rs3668777	18.4844	0.0005	0.1917
rs6201706	rs4199605	18.5811	0.0005	0.1917
rs6409863	rs4199605	18.5819	0.0005	0.1917
rs3712058	rs4199605	18.5386	0.0005	0.1917
rs6247544	rs4199605	17.6666	0.0005	0.1917
rs3699909	rs4199695	18.3053	0.0005	0.1917
CEL-2_56346550	rs4199695	18.3053	0.0005	0.1917
rs6253453	rs4199695	18.3053	0.0005	0.1917
rs6201706	rs4200124	18.7323	0.0005	0.1917
rs3712058	rs4200124	18.7016	0.0005	0.1917
UT_14_62.125092	rs3684143	16.3592	0.0005	0.1917
rs4230463	rs3684143	16.4234	0.0005	0.1917
rs13476739	CEL-18_57253015	20.8212	0.0005	0.1917
rs3677344	rs3708298	22.8436	0.0005	0.1917
rs3695649	rs3708298	20.0382	0.0005	0.1917
rs13481796	rs13483541	17.3638	0.0005	0.1917
mCV23641317	rs13483563	17.7261	0.0005	0.1917
rs6285738	UT_19_29.979736	18.0928	0.0005	0.1917
rs13482334	rs13483594	20.3305	0.0005	0.1917
rs13481465	rs3656005	19.7599	0.0005	0.1917
gnf12.055.493	rs13483644	26.8974	0.0005	0.1917
rs6365687	mCV23390953	26.4528	0.0005	0.1917
