# Supplementary material for: Systematic Detection of Epistatic Interactions Based on Allele Pair Frequencies
Source: PLoS Genet. 2012 Feb 9;8(2):e1002463. doi: 10.1371/journal.pgen.1002463 (PMC3276547; doi:10.1371/journal.pgen.1002463)
Supplement: Table S4 — Mapping from marker IDs to Ensembl gene IDs. For each marker in the first column all genes that are located between its flanking markers and are given in the second column. Gene information is based on Ensembl Build 37 from November 2011. (XLSX) [file pgen.1002463.s011.xlsx]

## Sheet: marker2ensemblgene_19112011
Marker	Ensembl
rs3683945	ENSMUSG00000090025, ENSMUSG00000064842
rs6269442	ENSMUSG00000089699, ENSMUSG00000051951
rs6336442	ENSMUSG00000089420, ENSMUSG00000088390
rs13475700	ENSMUSG00000089420, ENSMUSG00000088390
rs3658242	ENSMUSG00000025900, ENSMUSG00000025902
rs13475701	ENSMUSG00000025900, ENSMUSG00000025902, ENSMUSG00000064376
rs6198069	ENSMUSG00000064376, ENSMUSG00000088000
rs3659303	ENSMUSG00000033845, ENSMUSG00000088000
rs3674785	ENSMUSG00000033845, ENSMUSG00000025903, ENSMUSG00000033813, ENSMUSG00000062588, ENSMUSG00000002459, ENSMUSG00000091305, ENSMUSG00000085623, ENSMUSG00000091665
rs13475703	ENSMUSG00000062588, ENSMUSG00000002459, ENSMUSG00000033793, ENSMUSG00000091305, ENSMUSG00000085623, ENSMUSG00000091665
rs13475705	ENSMUSG00000025905, ENSMUSG00000093015
rs13475706	ENSMUSG00000033774, ENSMUSG00000093015
rs3710263	ENSMUSG00000033774, ENSMUSG00000073741, ENSMUSG00000090031
rs6333200	ENSMUSG00000087247, ENSMUSG00000025907, ENSMUSG00000073741, ENSMUSG00000090031
rs13475709	ENSMUSG00000087247
rs13475710	ENSMUSG00000051285, ENSMUSG00000048538
gnf01.004.225	ENSMUSG00000051285, ENSMUSG00000048538, ENSMUSG00000077244
rs13475712	ENSMUSG00000086461, ENSMUSG00000077244
rs13475716	ENSMUSG00000086235
rs3679592	ENSMUSG00000086235, ENSMUSG00000084353, ENSMUSG00000076169, ENSMUSG00000076135, ENSMUSG00000025909
rs13475717	ENSMUSG00000084353, ENSMUSG00000086195, ENSMUSG00000076169, ENSMUSG00000076135, ENSMUSG00000025909
rs13475718	ENSMUSG00000086195, ENSMUSG00000066693, ENSMUSG00000025909
rs3714728	ENSMUSG00000066693, ENSMUSG00000025909
rs3716083	ENSMUSG00000025909
rs13475719	ENSMUSG00000025909
rs13475720	ENSMUSG00000061024, ENSMUSG00000025911, ENSMUSG00000079671, ENSMUSG00000067879, ENSMUSG00000025912, ENSMUSG00000081441, ENSMUSG00000065625
rs3667692	ENSMUSG00000085661, ENSMUSG00000061024, ENSMUSG00000025911, ENSMUSG00000079671, ENSMUSG00000067879, ENSMUSG00000025912, ENSMUSG00000045210, ENSMUSG00000081441, ENSMUSG00000065625
rs3680898	ENSMUSG00000085661, ENSMUSG00000045210, ENSMUSG00000025915, ENSMUSG00000046334, ENSMUSG00000088916
rs3703103	ENSMUSG00000046101, ENSMUSG00000073738, ENSMUSG00000025916, ENSMUSG00000087199, ENSMUSG00000065085, ENSMUSG00000088916, ENSMUSG00000093178
rs3698285	ENSMUSG00000073738, ENSMUSG00000025916, ENSMUSG00000025917, ENSMUSG00000056763, ENSMUSG00000067851, ENSMUSG00000087199, ENSMUSG00000088153, ENSMUSG00000065085, ENSMUSG00000093178
rs13475721	ENSMUSG00000056763, ENSMUSG00000067851, ENSMUSG00000083422, ENSMUSG00000088153, ENSMUSG00000065035
rs3678510	ENSMUSG00000042501, ENSMUSG00000083422, ENSMUSG00000081417, ENSMUSG00000065035
rs13475722	ENSMUSG00000081417
rs3697012	ENSMUSG00000088585
rs6259073	ENSMUSG00000088585
rs6360236	ENSMUSG00000077318, ENSMUSG00000048960
rs13475723	ENSMUSG00000077318, ENSMUSG00000048960
rs6228313	ENSMUSG00000057715
rs3715450	ENSMUSG00000057715
rs13475726	ENSMUSG00000064969
rs13475727	ENSMUSG00000066918, ENSMUSG00000064969
rs13475728	ENSMUSG00000066918
rs13475729	ENSMUSG00000025938
rs13475730	ENSMUSG00000042414
rs3654377	ENSMUSG00000005886, ENSMUSG00000087782
rs3655978	ENSMUSG00000087782
rs3670630	ENSMUSG00000025935
rs3675633	ENSMUSG00000025935, ENSMUSG00000025937, ENSMUSG00000067813
rs3654866	ENSMUSG00000067813, ENSMUSG00000077368, ENSMUSG00000089358
rs3669485	ENSMUSG00000077368, ENSMUSG00000089358
mCV24107897	ENSMUSG00000025932, ENSMUSG00000093057
rs13475733	ENSMUSG00000025932, ENSMUSG00000093057
rs3723784	ENSMUSG00000025930, ENSMUSG00000054493
rs6291839	ENSMUSG00000025930, ENSMUSG00000054493, ENSMUSG00000032769, ENSMUSG00000081201, ENSMUSG00000082193
rs13475735	ENSMUSG00000032769, ENSMUSG00000073737, ENSMUSG00000081201, ENSMUSG00000082193, ENSMUSG00000088159
rs13475736	ENSMUSG00000073737, ENSMUSG00000088159
rs13475737	ENSMUSG00000092083
rs3678179	ENSMUSG00000092083
rs3669513	ENSMUSG00000090498, ENSMUSG00000088829, ENSMUSG00000077377
rs6201380	ENSMUSG00000090498, ENSMUSG00000025925, ENSMUSG00000032719, ENSMUSG00000067795, ENSMUSG00000043716, ENSMUSG00000088943, ENSMUSG00000088829, ENSMUSG00000077377
gnf01.013.065	ENSMUSG00000025921, ENSMUSG00000032719, ENSMUSG00000067795, ENSMUSG00000043716, ENSMUSG00000089982, ENSMUSG00000088943
rs3671256	ENSMUSG00000025920, ENSMUSG00000025939, ENSMUSG00000089982
rs13475743	ENSMUSG00000087414, ENSMUSG00000025939, ENSMUSG00000079658, ENSMUSG00000025940, ENSMUSG00000025779
CEL-1_16893098	ENSMUSG00000087414, ENSMUSG00000025940, ENSMUSG00000025779, ENSMUSG00000042686, ENSMUSG00000091020
rs13475744	ENSMUSG00000042686, ENSMUSG00000025777, ENSMUSG00000091020
rs13475745	ENSMUSG00000089534
rs3675398	ENSMUSG00000067780, ENSMUSG00000089534
rs6270008	ENSMUSG00000067780, ENSMUSG00000025776, ENSMUSG00000025774, ENSMUSG00000085125
CEL-1_18376533	ENSMUSG00000025776, ENSMUSG00000025774, ENSMUSG00000073735, ENSMUSG00000067773, ENSMUSG00000089923, ENSMUSG00000070977
rs3656562	ENSMUSG00000073735, ENSMUSG00000067773, ENSMUSG00000089923, ENSMUSG00000070977
rs13475748	ENSMUSG00000042596, ENSMUSG00000025927, ENSMUSG00000089787, ENSMUSG00000060128, ENSMUSG00000088800
rs3658044	ENSMUSG00000042596, ENSMUSG00000025927, ENSMUSG00000089787, ENSMUSG00000060128, ENSMUSG00000088800
rs13475750	ENSMUSG00000084668
rs13475751	ENSMUSG00000084668
rs3718050	ENSMUSG00000080585
rs13475752	ENSMUSG00000080585
rs6334092	ENSMUSG00000043760
rs6273788	ENSMUSG00000089914, ENSMUSG00000043760
rs3687041	ENSMUSG00000089914, ENSMUSG00000090142, ENSMUSG00000070175
rs3670611	ENSMUSG00000025929, ENSMUSG00000090142, ENSMUSG00000065559, ENSMUSG00000070175, ENSMUSG00000065480
rs6404446	ENSMUSG00000087078, ENSMUSG00000025929, ENSMUSG00000041872, ENSMUSG00000041859, ENSMUSG00000065559, ENSMUSG00000077314, ENSMUSG00000065480, ENSMUSG00000088858
rs3662305	ENSMUSG00000087078, ENSMUSG00000041859, ENSMUSG00000025931, ENSMUSG00000041809, ENSMUSG00000077314, ENSMUSG00000088858
rs3704179	ENSMUSG00000046847, ENSMUSG00000041809, ENSMUSG00000041779, ENSMUSG00000025933, ENSMUSG00000025934
rs13475757	ENSMUSG00000046847, ENSMUSG00000086194, ENSMUSG00000087453, ENSMUSG00000085507, ENSMUSG00000087427, ENSMUSG00000085679, ENSMUSG00000025933, ENSMUSG00000025934, ENSMUSG00000025936, ENSMUSG00000067750, ENSMUSG00000041722, ENSMUSG00000085079
gnf01.018.340	ENSMUSG00000086194, ENSMUSG00000087453, ENSMUSG00000085507, ENSMUSG00000087427, ENSMUSG00000085679, ENSMUSG00000082935, ENSMUSG00000067750, ENSMUSG00000041722, ENSMUSG00000085079
rs6253968	ENSMUSG00000082935, ENSMUSG00000028033
rs3711079	ENSMUSG00000085163
mCV23695025	ENSMUSG00000085163
rs6361963	ENSMUSG00000041670
rs6173215	ENSMUSG00000041670
rs3691092	ENSMUSG00000041670
rs13475762	ENSMUSG00000073730
rs6316488	ENSMUSG00000080849, ENSMUSG00000073730, ENSMUSG00000073729, ENSMUSG00000026158, ENSMUSG00000026156, ENSMUSG00000026155, ENSMUSG00000026154, ENSMUSG00000026153, ENSMUSG00000026147, ENSMUSG00000026141, ENSMUSG00000067736, ENSMUSG00000090378, ENSMUSG00000073725, ENSMUSG00000033569, ENSMUSG00000052558, ENSMUSG00000084740, ENSMUSG00000064910, ENSMUSG00000065567, ENSMUSG00000077463, ENSMUSG00000089553,…
rs13475774	ENSMUSG00000080849, ENSMUSG00000073729, ENSMUSG00000026158, ENSMUSG00000026156, ENSMUSG00000026155, ENSMUSG00000026154, ENSMUSG00000026153, ENSMUSG00000026147, ENSMUSG00000026141, ENSMUSG00000067736, ENSMUSG00000090378, ENSMUSG00000073725, ENSMUSG00000033569, ENSMUSG00000052558, ENSMUSG00000084740, ENSMUSG00000064910, ENSMUSG00000065567, ENSMUSG00000077463, ENSMUSG00000089553, ENSMUSG00000065405
rs6380710	ENSMUSG00000088111
rs13475777	ENSMUSG00000073722, ENSMUSG00000088111, ENSMUSG00000065125
rs13475778	ENSMUSG00000084715, ENSMUSG00000065125
mCV22980985	ENSMUSG00000079640, ENSMUSG00000084715
rs13475784	ENSMUSG00000086240, ENSMUSG00000081557, ENSMUSG00000058590, ENSMUSG00000048411, ENSMUSG00000090766
rs3713281	ENSMUSG00000086240, ENSMUSG00000081557, ENSMUSG00000058590, ENSMUSG00000048411, ENSMUSG00000090766
rs6384194	ENSMUSG00000080625, ENSMUSG00000080391, ENSMUSG00000064433
rs3660938	ENSMUSG00000080625, ENSMUSG00000080391, ENSMUSG00000064433
rs13475788	ENSMUSG00000053185, ENSMUSG00000048874, ENSMUSG00000077073
rs6329963	ENSMUSG00000086726, ENSMUSG00000053185, ENSMUSG00000048874, ENSMUSG00000026064, ENSMUSG00000086151, ENSMUSG00000087346, ENSMUSG00000077073
rs3676270	ENSMUSG00000086726, ENSMUSG00000070960, ENSMUSG00000026064, ENSMUSG00000086151, ENSMUSG00000087346, ENSMUSG00000086727, ENSMUSG00000050217, ENSMUSG00000026063, ENSMUSG00000077664, ENSMUSG00000088620
CEL-1_31944599	ENSMUSG00000070960, ENSMUSG00000082159, ENSMUSG00000050217, ENSMUSG00000026063, ENSMUSG00000077664, ENSMUSG00000088620
CEL-1_32161591	ENSMUSG00000082159
rs13475794	ENSMUSG00000064688
rs6272930	ENSMUSG00000064688
rs3655881	ENSMUSG00000026058
rs13475795	ENSMUSG00000026058
rs3707642	ENSMUSG00000049830, ENSMUSG00000091318, ENSMUSG00000089489
rs3088844	ENSMUSG00000085306, ENSMUSG00000081402, ENSMUSG00000049830, ENSMUSG00000091318, ENSMUSG00000026134, ENSMUSG00000044744, ENSMUSG00000004768, ENSMUSG00000042215, ENSMUSG00000042197, ENSMUSG00000042182, ENSMUSG00000065260, ENSMUSG00000065223, ENSMUSG00000089395, ENSMUSG00000089489, ENSMUSG00000084506, ENSMUSG00000088750
rs6282096	ENSMUSG00000085306, ENSMUSG00000081402, ENSMUSG00000026134, ENSMUSG00000044744, ENSMUSG00000004768, ENSMUSG00000042215, ENSMUSG00000042197, ENSMUSG00000042182, ENSMUSG00000026131, ENSMUSG00000079617, ENSMUSG00000042111, ENSMUSG00000026127, ENSMUSG00000026126, ENSMUSG00000026125, ENSMUSG00000065260, ENSMUSG00000065223, ENSMUSG00000092852, ENSMUSG00000089395, ENSMUSG00000084506, ENSMUSG00000088750
UT_1_35.224766	ENSMUSG00000079617, ENSMUSG00000042111, ENSMUSG00000026127, ENSMUSG00000026126, ENSMUSG00000026125, ENSMUSG00000026124, ENSMUSG00000037529, ENSMUSG00000045815, ENSMUSG00000092852
rs13475802	ENSMUSG00000089955, ENSMUSG00000046858, ENSMUSG00000037529, ENSMUSG00000045815, ENSMUSG00000045174
rs6251423	ENSMUSG00000089955, ENSMUSG00000046858
rs6279250	ENSMUSG00000037509
rs13475803	ENSMUSG00000037503, ENSMUSG00000026123
rs13475804	ENSMUSG00000037503, ENSMUSG00000026123
rs3657255	ENSMUSG00000077231
rs13475806	ENSMUSG00000077231
rs3022778	ENSMUSG00000064601
rs3683997	ENSMUSG00000064601
rs13475810	ENSMUSG00000045216
rs3684440	ENSMUSG00000045216
gnf01.032.979	ENSMUSG00000037432, ENSMUSG00000087589, ENSMUSG00000047180, ENSMUSG00000037447, ENSMUSG00000010453, ENSMUSG00000001143, ENSMUSG00000037408, ENSMUSG00000001138, ENSMUSG00000067653, ENSMUSG00000079610, ENSMUSG00000026121
rs13475813	ENSMUSG00000037432, ENSMUSG00000087589, ENSMUSG00000089906, ENSMUSG00000047180, ENSMUSG00000037447, ENSMUSG00000010453, ENSMUSG00000001143, ENSMUSG00000037408, ENSMUSG00000001138, ENSMUSG00000067653, ENSMUSG00000079610, ENSMUSG00000026121, ENSMUSG00000046337, ENSMUSG00000061518, ENSMUSG00000037351, ENSMUSG00000026117, ENSMUSG00000077939
gnf01.033.663	ENSMUSG00000089906, ENSMUSG00000061518, ENSMUSG00000037351, ENSMUSG00000026117, ENSMUSG00000026116, ENSMUSG00000080054, ENSMUSG00000050122, ENSMUSG00000070201, ENSMUSG00000077939
rs13475815	ENSMUSG00000080054, ENSMUSG00000050122, ENSMUSG00000026115, ENSMUSG00000026114, ENSMUSG00000070201
mCV23749183	ENSMUSG00000086064, ENSMUSG00000026115, ENSMUSG00000026114
rs4222275	ENSMUSG00000086064, ENSMUSG00000026112
rs13465624	ENSMUSG00000026112, ENSMUSG00000026111
rs3692113	ENSMUSG00000087233, ENSMUSG00000026110
rs13475816	ENSMUSG00000092106, ENSMUSG00000087233, ENSMUSG00000089767, ENSMUSG00000087374, ENSMUSG00000026090, ENSMUSG00000060771, ENSMUSG00000037216, ENSMUSG00000026088, ENSMUSG00000026087, ENSMUSG00000061584, ENSMUSG00000026085, ENSMUSG00000058407, ENSMUSG00000089141
UT_1_38.719268	ENSMUSG00000092106, ENSMUSG00000089767, ENSMUSG00000087374, ENSMUSG00000026090, ENSMUSG00000060771, ENSMUSG00000037216, ENSMUSG00000026088, ENSMUSG00000026087, ENSMUSG00000061584, ENSMUSG00000026085, ENSMUSG00000058407, ENSMUSG00000089141
rs13475818	ENSMUSG00000085391, ENSMUSG00000085280, ENSMUSG00000087131, ENSMUSG00000026082, ENSMUSG00000037138, ENSMUSG00000048814, ENSMUSG00000026080, ENSMUSG00000067604
rs4222297	ENSMUSG00000085391, ENSMUSG00000085280, ENSMUSG00000087131, ENSMUSG00000092553, ENSMUSG00000026082, ENSMUSG00000037138, ENSMUSG00000048814, ENSMUSG00000026080, ENSMUSG00000067604, ENSMUSG00000026078
rs6387241	ENSMUSG00000092553, ENSMUSG00000092563, ENSMUSG00000026077, ENSMUSG00000073702
rs3665127	ENSMUSG00000092563, ENSMUSG00000073702, ENSMUSG00000003134, ENSMUSG00000065629
rs13475821	ENSMUSG00000090677, ENSMUSG00000085894, ENSMUSG00000003135, ENSMUSG00000048234, ENSMUSG00000050967, ENSMUSG00000057173, ENSMUSG00000077704, ENSMUSG00000065629, ENSMUSG00000064936
mCV23414826	ENSMUSG00000090677, ENSMUSG00000085894, ENSMUSG00000003135, ENSMUSG00000048234, ENSMUSG00000050967, ENSMUSG00000057173, ENSMUSG00000091937, ENSMUSG00000077704, ENSMUSG00000064936
rs3680400	ENSMUSG00000091937
gnf01.036.770	ENSMUSG00000086705, ENSMUSG00000026074, ENSMUSG00000026073
rs13475824	ENSMUSG00000086705, ENSMUSG00000026073, ENSMUSG00000026072, ENSMUSG00000070942, ENSMUSG00000026069, ENSMUSG00000026070, ENSMUSG00000026068
rs3677272	ENSMUSG00000070942, ENSMUSG00000026069, ENSMUSG00000026070, ENSMUSG00000026068, ENSMUSG00000026065, ENSMUSG00000088965
rs3708475	ENSMUSG00000026062, ENSMUSG00000041945, ENSMUSG00000088965
rs3696088	ENSMUSG00000041945, ENSMUSG00000079588
mCV23641317	ENSMUSG00000053640
rs13475834	ENSMUSG00000053640
rs3675140	ENSMUSG00000067579, ENSMUSG00000060424, ENSMUSG00000045515, ENSMUSG00000060679, ENSMUSG00000079587, ENSMUSG00000041907, ENSMUSG00000070939, ENSMUSG00000041878, ENSMUSG00000010290, ENSMUSG00000008136, ENSMUSG00000089088, ENSMUSG00000077448
rs3662842	ENSMUSG00000067579, ENSMUSG00000060424, ENSMUSG00000045515, ENSMUSG00000060679, ENSMUSG00000079587, ENSMUSG00000041907, ENSMUSG00000070939, ENSMUSG00000041878, ENSMUSG00000010290, ENSMUSG00000008136, ENSMUSG00000089088, ENSMUSG00000077448
rs13459182	ENSMUSG00000090243, ENSMUSG00000090106, ENSMUSG00000026051, ENSMUSG00000057363, ENSMUSG00000041763, ENSMUSG00000047343, ENSMUSG00000091844, ENSMUSG00000088848, ENSMUSG00000077132
rs13475840	ENSMUSG00000090243, ENSMUSG00000090106, ENSMUSG00000057363, ENSMUSG00000041763, ENSMUSG00000047343, ENSMUSG00000091844, ENSMUSG00000026049, ENSMUSG00000026047, ENSMUSG00000041684, ENSMUSG00000088848, ENSMUSG00000077132
rs8253394	ENSMUSG00000026047, ENSMUSG00000041684
rs8253429	ENSMUSG00000089703, ENSMUSG00000026048, ENSMUSG00000046828
CEL-1_44668113	ENSMUSG00000089703, ENSMUSG00000046828
CEL-1_44810350	ENSMUSG00000078019
CEL-1_44961199	ENSMUSG00000089877, ENSMUSG00000078019
CEL-1_45140230	ENSMUSG00000089877
rs13475845	ENSMUSG00000026043
rs3655885	ENSMUSG00000026043
rs3654040	ENSMUSG00000026042
mCV23249065	ENSMUSG00000084817, ENSMUSG00000091090, ENSMUSG00000025995, ENSMUSG00000065010, ENSMUSG00000065255, ENSMUSG00000087764
rs13475847	ENSMUSG00000084817, ENSMUSG00000091090, ENSMUSG00000025995, ENSMUSG00000025993, ENSMUSG00000070896, ENSMUSG00000090682, ENSMUSG00000044457, ENSMUSG00000065010, ENSMUSG00000065255, ENSMUSG00000087764
CEL-1_46578837	ENSMUSG00000070896, ENSMUSG00000090682, ENSMUSG00000044457
CEL-1_46722648	ENSMUSG00000070199
CEL-1_46877767	ENSMUSG00000078595, ENSMUSG00000070199
rs13475849	ENSMUSG00000078595, ENSMUSG00000025986
gnf01.044.538	ENSMUSG00000081185
rs13475851	ENSMUSG00000081185
rs6181164	ENSMUSG00000080510, ENSMUSG00000088017
rs13475853	ENSMUSG00000080510, ENSMUSG00000088017
CEL-1_48677147	ENSMUSG00000064943
CEL-1_48980672	ENSMUSG00000064943
rs13475857	ENSMUSG00000092790
rs3659331	ENSMUSG00000051616, ENSMUSG00000092790
CEL-1_49727976	ENSMUSG00000051616
rs3724092	ENSMUSG00000084531
rs13475863	ENSMUSG00000092906, ENSMUSG00000084531
rs13475864	ENSMUSG00000026109, ENSMUSG00000092906
mCV23591750	ENSMUSG00000045954
rs13475866	ENSMUSG00000045954, ENSMUSG00000026107
rs13475867	ENSMUSG00000026107
rs13475870	ENSMUSG00000018417
rs6217547	ENSMUSG00000072324, ENSMUSG00000062939, ENSMUSG00000078291, ENSMUSG00000026104, ENSMUSG00000026103
CEL-1_52638753	ENSMUSG00000089802, ENSMUSG00000072324, ENSMUSG00000062939, ENSMUSG00000078291, ENSMUSG00000026104, ENSMUSG00000026103, ENSMUSG00000002881, ENSMUSG00000043015, ENSMUSG00000041439, ENSMUSG00000026102, ENSMUSG00000041426, ENSMUSG00000043629, ENSMUSG00000065192
rs13475872	ENSMUSG00000089802, ENSMUSG00000002881, ENSMUSG00000043015, ENSMUSG00000041439, ENSMUSG00000026102, ENSMUSG00000041426, ENSMUSG00000043629, ENSMUSG00000026100, ENSMUSG00000060715, ENSMUSG00000026098, ENSMUSG00000026097, ENSMUSG00000026096, ENSMUSG00000026095, ENSMUSG00000092657, ENSMUSG00000065192, ENSMUSG00000089334
rs6183203	ENSMUSG00000026100, ENSMUSG00000060715, ENSMUSG00000026098, ENSMUSG00000026097, ENSMUSG00000026096, ENSMUSG00000026095, ENSMUSG00000067440, ENSMUSG00000092657, ENSMUSG00000089334
rs6253368	ENSMUSG00000067440, ENSMUSG00000026094, ENSMUSG00000087949
rs6386920	ENSMUSG00000042807, ENSMUSG00000025983, ENSMUSG00000041303, ENSMUSG00000064498, ENSMUSG00000087949
rs13475874	ENSMUSG00000025983, ENSMUSG00000041303, ENSMUSG00000073678, ENSMUSG00000070889, ENSMUSG00000064498
rs13475875	ENSMUSG00000073678, ENSMUSG00000070889, ENSMUSG00000052331, ENSMUSG00000089245
rs3668074	ENSMUSG00000073675, ENSMUSG00000089670, ENSMUSG00000061863, ENSMUSG00000089944, ENSMUSG00000073674, ENSMUSG00000025982, ENSMUSG00000025981, ENSMUSG00000025980, ENSMUSG00000073676, ENSMUSG00000025979, ENSMUSG00000025978, ENSMUSG00000046994, ENSMUSG00000025977, ENSMUSG00000089245
rs3723035	ENSMUSG00000073675, ENSMUSG00000089670, ENSMUSG00000061863, ENSMUSG00000089944, ENSMUSG00000073674, ENSMUSG00000025981, ENSMUSG00000025980, ENSMUSG00000073676, ENSMUSG00000025979, ENSMUSG00000025978, ENSMUSG00000046994, ENSMUSG00000025977, ENSMUSG00000038349
rs13475878	ENSMUSG00000045336
rs3653534	ENSMUSG00000045336
rs6341554	ENSMUSG00000087022, ENSMUSG00000093027
rs3726337	ENSMUSG00000087022, ENSMUSG00000084958, ENSMUSG00000038323, ENSMUSG00000048495, ENSMUSG00000025971, ENSMUSG00000077776, ENSMUSG00000093027, ENSMUSG00000088353
rs13475879	ENSMUSG00000091283, ENSMUSG00000038323, ENSMUSG00000048495, ENSMUSG00000025971, ENSMUSG00000038305, ENSMUSG00000054770, ENSMUSG00000026039, ENSMUSG00000077776, ENSMUSG00000089176, ENSMUSG00000088353
rs8238898	ENSMUSG00000091283, ENSMUSG00000054770, ENSMUSG00000026039, ENSMUSG00000063558, ENSMUSG00000089176
rs3686293	ENSMUSG00000089275
rs6227165	ENSMUSG00000089275
rs3663226	ENSMUSG00000089822, ENSMUSG00000038242, ENSMUSG00000079554
rs13475881	ENSMUSG00000089822, ENSMUSG00000085054, ENSMUSG00000079554, ENSMUSG00000051223, ENSMUSG00000026034, ENSMUSG00000026035, ENSMUSG00000026036, ENSMUSG00000026037, ENSMUSG00000038174, ENSMUSG00000064701
rs6325108	ENSMUSG00000085054, ENSMUSG00000051223, ENSMUSG00000026034, ENSMUSG00000026035, ENSMUSG00000026036, ENSMUSG00000026037, ENSMUSG00000038174, ENSMUSG00000026032, ENSMUSG00000059647, ENSMUSG00000047528, ENSMUSG00000026031, ENSMUSG00000064701
petAF067836-350A-1	ENSMUSG00000059647, ENSMUSG00000047528, ENSMUSG00000026031, ENSMUSG00000026029, ENSMUSG00000026028, ENSMUSG00000026027, ENSMUSG00000047383, ENSMUSG00000090590, ENSMUSG00000072295, ENSMUSG00000077616
rs6245700	ENSMUSG00000026028, ENSMUSG00000026027, ENSMUSG00000047383, ENSMUSG00000090590, ENSMUSG00000072295, ENSMUSG00000038079, ENSMUSG00000079550, ENSMUSG00000077616
rs3713747	ENSMUSG00000079550
rs6206420	ENSMUSG00000026023
rs13475883	ENSMUSG00000092149, ENSMUSG00000026023, ENSMUSG00000041075, ENSMUSG00000047361, ENSMUSG00000026021, ENSMUSG00000026020, ENSMUSG00000077358, ENSMUSG00000089276, ENSMUSG00000089512, ENSMUSG00000077345, ENSMUSG00000089093
rs6353774	ENSMUSG00000092149, ENSMUSG00000041075, ENSMUSG00000047361, ENSMUSG00000026021, ENSMUSG00000026020, ENSMUSG00000077358, ENSMUSG00000089276, ENSMUSG00000089512, ENSMUSG00000077345, ENSMUSG00000089093
rs6378552	ENSMUSG00000067336
rs3724121	ENSMUSG00000082609, ENSMUSG00000081562, ENSMUSG00000084400, ENSMUSG00000082160, ENSMUSG00000041040, ENSMUSG00000026018, ENSMUSG00000026019, ENSMUSG00000026017, ENSMUSG00000073664, ENSMUSG00000049439, ENSMUSG00000026782, ENSMUSG00000026014, ENSMUSG00000088973
rs13475885	ENSMUSG00000082609, ENSMUSG00000081562, ENSMUSG00000084400, ENSMUSG00000082160, ENSMUSG00000084151, ENSMUSG00000082209, ENSMUSG00000026018, ENSMUSG00000026019, ENSMUSG00000026017, ENSMUSG00000073664, ENSMUSG00000049439, ENSMUSG00000026782, ENSMUSG00000026014, ENSMUSG00000088973
rs3661555	ENSMUSG00000084151, ENSMUSG00000082209, ENSMUSG00000086795, ENSMUSG00000085965, ENSMUSG00000083118, ENSMUSG00000083355, ENSMUSG00000081382, ENSMUSG00000080800, ENSMUSG00000082804, ENSMUSG00000026012, ENSMUSG00000026011, ENSMUSG00000026009
rs3158157	ENSMUSG00000086795, ENSMUSG00000085965, ENSMUSG00000083118, ENSMUSG00000083355, ENSMUSG00000081382, ENSMUSG00000080800, ENSMUSG00000082804, ENSMUSG00000082661, ENSMUSG00000080785, ENSMUSG00000085248, ENSMUSG00000026011, ENSMUSG00000026009
rs8254826	ENSMUSG00000082661, ENSMUSG00000080785, ENSMUSG00000085248, ENSMUSG00000085447, ENSMUSG00000086408, ENSMUSG00000089546
rs3716105	ENSMUSG00000085447, ENSMUSG00000086408, ENSMUSG00000086009, ENSMUSG00000089546
rs13475888	ENSMUSG00000086009, ENSMUSG00000085842, ENSMUSG00000085019, ENSMUSG00000085400, ENSMUSG00000046526, ENSMUSG00000081950, ENSMUSG00000084333, ENSMUSG00000052062
rs13475891	ENSMUSG00000085019, ENSMUSG00000085400, ENSMUSG00000046526, ENSMUSG00000081950, ENSMUSG00000084333, ENSMUSG00000081617, ENSMUSG00000081429, ENSMUSG00000025969, ENSMUSG00000040865, ENSMUSG00000088953
rs13471817	ENSMUSG00000081617, ENSMUSG00000081429, ENSMUSG00000084799, ENSMUSG00000086730, ENSMUSG00000040865, ENSMUSG00000025968, ENSMUSG00000025967, ENSMUSG00000046856, ENSMUSG00000092874, ENSMUSG00000064602, ENSMUSG00000088953, ENSMUSG00000064612
rs6322485	ENSMUSG00000086730, ENSMUSG00000087561, ENSMUSG00000025967, ENSMUSG00000046856, ENSMUSG00000092705, ENSMUSG00000065946, ENSMUSG00000092874, ENSMUSG00000064602, ENSMUSG00000064612
rs6239834	ENSMUSG00000087561, ENSMUSG00000083039, ENSMUSG00000081643, ENSMUSG00000027520, ENSMUSG00000087823, ENSMUSG00000092705, ENSMUSG00000065946
rs3703813	ENSMUSG00000083039, ENSMUSG00000081643, ENSMUSG00000083066, ENSMUSG00000080817, ENSMUSG00000025964, ENSMUSG00000069085, ENSMUSG00000025963, ENSMUSG00000025962, ENSMUSG00000025961, ENSMUSG00000087823
gnf01.061.416	ENSMUSG00000090886, ENSMUSG00000083066, ENSMUSG00000080817, ENSMUSG00000082373, ENSMUSG00000044689, ENSMUSG00000069085, ENSMUSG00000025963, ENSMUSG00000025962, ENSMUSG00000025961
rs3163007	ENSMUSG00000090886, ENSMUSG00000082373, ENSMUSG00000044689, ENSMUSG00000086836, ENSMUSG00000086721, ENSMUSG00000025959
rs3162895	ENSMUSG00000086836, ENSMUSG00000086721
rs3687534	ENSMUSG00000093228
rs6212146	ENSMUSG00000025956, ENSMUSG00000025958, ENSMUSG00000093228
rs3726861	ENSMUSG00000087213, ENSMUSG00000025956, ENSMUSG00000070871, ENSMUSG00000045005, ENSMUSG00000025958
rs6293581	ENSMUSG00000070871, ENSMUSG00000045005
rs6395308	ENSMUSG00000084416, ENSMUSG00000090042, ENSMUSG00000051344, ENSMUSG00000025955, ENSMUSG00000077471
rs3022802	ENSMUSG00000084416, ENSMUSG00000090042, ENSMUSG00000025955, ENSMUSG00000070870, ENSMUSG00000067299, ENSMUSG00000077471
rs13475896	ENSMUSG00000070870, ENSMUSG00000067299, ENSMUSG00000025952, ENSMUSG00000073658, ENSMUSG00000044429, ENSMUSG00000044816, ENSMUSG00000025950, ENSMUSG00000025949, ENSMUSG00000025946
rs4137302	ENSMUSG00000082565, ENSMUSG00000082774, ENSMUSG00000025952, ENSMUSG00000073658, ENSMUSG00000044429, ENSMUSG00000044816, ENSMUSG00000025950, ENSMUSG00000025949, ENSMUSG00000025946
rs13475899	ENSMUSG00000082565, ENSMUSG00000082774
rs3719486	ENSMUSG00000025945
rs13475900	ENSMUSG00000081623, ENSMUSG00000083242, ENSMUSG00000083289, ENSMUSG00000025945
gnf01.063.789	ENSMUSG00000081623, ENSMUSG00000083242, ENSMUSG00000083289, ENSMUSG00000073656, ENSMUSG00000088850
rs13475902	ENSMUSG00000073656, ENSMUSG00000055567, ENSMUSG00000088850, ENSMUSG00000065694
rs3722989	ENSMUSG00000055567, ENSMUSG00000026005, ENSMUSG00000065694
rs13475903	ENSMUSG00000082057
rs4222406	ENSMUSG00000082057, ENSMUSG00000082769, ENSMUSG00000059999, ENSMUSG00000082212, ENSMUSG00000026003, ENSMUSG00000061816, ENSMUSG00000077328, ENSMUSG00000089518
rs3712639	ENSMUSG00000082769, ENSMUSG00000059999, ENSMUSG00000082212, ENSMUSG00000026003, ENSMUSG00000061816, ENSMUSG00000026000, ENSMUSG00000077328, ENSMUSG00000089518
rs13472794	ENSMUSG00000086204, ENSMUSG00000026000, ENSMUSG00000025991, ENSMUSG00000077745
rs3698088	ENSMUSG00000086204, ENSMUSG00000077745
rs6368250	ENSMUSG00000082473
rs3665792	ENSMUSG00000082473, ENSMUSG00000085075
rs3697638	ENSMUSG00000085075, ENSMUSG00000087329, ENSMUSG00000093213
rs13475907	ENSMUSG00000087329, ENSMUSG00000083795, ENSMUSG00000093213
rs13475908	ENSMUSG00000083795, ENSMUSG00000080539, ENSMUSG00000062209
rs6288543	ENSMUSG00000080539, ENSMUSG00000062209
rs3688421	ENSMUSG00000062209
rs13475909	ENSMUSG00000062209
mCV24085696	ENSMUSG00000062209
rs6312657	ENSMUSG00000087514
rs3681669	ENSMUSG00000087514, ENSMUSG00000084332
rs3659932	ENSMUSG00000084332, ENSMUSG00000025997, ENSMUSG00000053153, ENSMUSG00000080524, ENSMUSG00000075952, ENSMUSG00000089345
rs6323094	ENSMUSG00000089965, ENSMUSG00000025997, ENSMUSG00000053153, ENSMUSG00000045648, ENSMUSG00000026196, ENSMUSG00000050296, ENSMUSG00000026192, ENSMUSG00000080524, ENSMUSG00000075952, ENSMUSG00000089345
rs13475914	ENSMUSG00000089965, ENSMUSG00000067744, ENSMUSG00000026196, ENSMUSG00000050296, ENSMUSG00000026192, ENSMUSG00000026193, ENSMUSG00000073652
rs6191076	ENSMUSG00000067744, ENSMUSG00000073652, ENSMUSG00000060125
rs3722564	ENSMUSG00000085769, ENSMUSG00000060125, ENSMUSG00000039395, ENSMUSG00000026189, ENSMUSG00000026188, ENSMUSG00000075752, ENSMUSG00000093111, ENSMUSG00000093247, ENSMUSG00000093333
rs3716722	ENSMUSG00000085769, ENSMUSG00000039395, ENSMUSG00000026189, ENSMUSG00000026188, ENSMUSG00000075752, ENSMUSG00000093111, ENSMUSG00000093247, ENSMUSG00000093333
rs4222426	ENSMUSG00000085812, ENSMUSG00000039372, ENSMUSG00000039354
rs3687595	ENSMUSG00000085812, ENSMUSG00000039372, ENSMUSG00000039354, ENSMUSG00000039342, ENSMUSG00000046330
rs6163328	ENSMUSG00000046330, ENSMUSG00000039323, ENSMUSG00000026185
rs13475919	ENSMUSG00000039323, ENSMUSG00000026185, ENSMUSG00000026182
rs3665947	ENSMUSG00000026182
rs13475922	ENSMUSG00000055322, ENSMUSG00000061815, ENSMUSG00000026180, ENSMUSG00000048480, ENSMUSG00000006304, ENSMUSG00000064272, ENSMUSG00000006299, ENSMUSG00000088666, ENSMUSG00000075767, ENSMUSG00000087820
rs13475924	ENSMUSG00000055322, ENSMUSG00000061815, ENSMUSG00000026180, ENSMUSG00000048480, ENSMUSG00000006304, ENSMUSG00000064272, ENSMUSG00000006299, ENSMUSG00000026179, ENSMUSG00000006301, ENSMUSG00000088666, ENSMUSG00000075767, ENSMUSG00000087820
gnf01.076.508	ENSMUSG00000073650, ENSMUSG00000026177, ENSMUSG00000026176, ENSMUSG00000026175, ENSMUSG00000065468
rs3713616	ENSMUSG00000026177, ENSMUSG00000026176, ENSMUSG00000026175, ENSMUSG00000033364, ENSMUSG00000026174, ENSMUSG00000026173, ENSMUSG00000026135, ENSMUSG00000093155, ENSMUSG00000065468
rs13475926	ENSMUSG00000089964, ENSMUSG00000026174, ENSMUSG00000026173, ENSMUSG00000026135, ENSMUSG00000026172, ENSMUSG00000026171, ENSMUSG00000033276, ENSMUSG00000033257, ENSMUSG00000026170, ENSMUSG00000006542, ENSMUSG00000033227, ENSMUSG00000026167, ENSMUSG00000090071, ENSMUSG00000055197, ENSMUSG00000006546, ENSMUSG00000065616, ENSMUSG00000093155
rs6356603	ENSMUSG00000089964, ENSMUSG00000026171, ENSMUSG00000033276, ENSMUSG00000033257, ENSMUSG00000026170, ENSMUSG00000006542, ENSMUSG00000033227, ENSMUSG00000026167, ENSMUSG00000090071, ENSMUSG00000055197, ENSMUSG00000006546, ENSMUSG00000065616
rs13475927	ENSMUSG00000089653, ENSMUSG00000026199, ENSMUSG00000047021, ENSMUSG00000006538, ENSMUSG00000026162, ENSMUSG00000026205, ENSMUSG00000033159, ENSMUSG00000049339, ENSMUSG00000026197, ENSMUSG00000026198, ENSMUSG00000033124, ENSMUSG00000026200, ENSMUSG00000026201, ENSMUSG00000026202, ENSMUSG00000026203, ENSMUSG00000026204, ENSMUSG00000033061
rs6405821	ENSMUSG00000089653, ENSMUSG00000026199, ENSMUSG00000085653, ENSMUSG00000086053, ENSMUSG00000006538, ENSMUSG00000026162, ENSMUSG00000026205, ENSMUSG00000033159, ENSMUSG00000049339, ENSMUSG00000026197, ENSMUSG00000026198, ENSMUSG00000033124, ENSMUSG00000026200, ENSMUSG00000026201, ENSMUSG00000026202, ENSMUSG00000026203, ENSMUSG00000026204, ENSMUSG00000033061, ENSMUSG00000026209, ENSMUSG00000026208,…
rs3702635	ENSMUSG00000085653, ENSMUSG00000086053, ENSMUSG00000082745, ENSMUSG00000082059, ENSMUSG00000083244, ENSMUSG00000082528, ENSMUSG00000082012, ENSMUSG00000026209, ENSMUSG00000026208, ENSMUSG00000026207, ENSMUSG00000033021, ENSMUSG00000033007, ENSMUSG00000032997, ENSMUSG00000026211, ENSMUSG00000051703, ENSMUSG00000032968, ENSMUSG00000026213, ENSMUSG00000006576
mCV22629698	ENSMUSG00000082745, ENSMUSG00000082059, ENSMUSG00000083244, ENSMUSG00000082528, ENSMUSG00000082012, ENSMUSG00000032968, ENSMUSG00000026213, ENSMUSG00000006576
rs6200201	ENSMUSG00000089326
rs3722710	ENSMUSG00000089326
rs3672387	ENSMUSG00000026235
mCV22884877	ENSMUSG00000065215
gnf01.075.385	ENSMUSG00000065215
rs3667200	ENSMUSG00000004872
rs6182343	ENSMUSG00000032908, ENSMUSG00000026245, ENSMUSG00000090486, ENSMUSG00000012187, ENSMUSG00000079470
rs13475939	ENSMUSG00000026245, ENSMUSG00000090486, ENSMUSG00000012187, ENSMUSG00000032883, ENSMUSG00000079470, ENSMUSG00000047330, ENSMUSG00000072978
rs3698264	ENSMUSG00000047330, ENSMUSG00000072978
rs8253473	ENSMUSG00000050711, ENSMUSG00000054702, ENSMUSG00000077782
rs3692549	ENSMUSG00000054702, ENSMUSG00000073643, ENSMUSG00000026248, ENSMUSG00000026249, ENSMUSG00000077782
rs3675339	ENSMUSG00000067106, ENSMUSG00000026248, ENSMUSG00000026249
rs13475943	ENSMUSG00000067106, ENSMUSG00000043230, ENSMUSG00000004364, ENSMUSG00000090637, ENSMUSG00000038608, ENSMUSG00000064589
rs13475947	ENSMUSG00000043230, ENSMUSG00000004364, ENSMUSG00000090637, ENSMUSG00000038608, ENSMUSG00000064589
mCV23433457	ENSMUSG00000054976
rs6290463	ENSMUSG00000054976
rs13475948	ENSMUSG00000087008
rs13475950	ENSMUSG00000087008
rs13475951	ENSMUSG00000085879, ENSMUSG00000055980, ENSMUSG00000022591, ENSMUSG00000026142, ENSMUSG00000067158, ENSMUSG00000079465, ENSMUSG00000026150, ENSMUSG00000026149, ENSMUSG00000026159, ENSMUSG00000080388, ENSMUSG00000065055
rs13475954	ENSMUSG00000085879, ENSMUSG00000079140, ENSMUSG00000055980, ENSMUSG00000022591, ENSMUSG00000026142, ENSMUSG00000067158, ENSMUSG00000079465, ENSMUSG00000026150, ENSMUSG00000026149, ENSMUSG00000026159, ENSMUSG00000038496, ENSMUSG00000026166, ENSMUSG00000053161, ENSMUSG00000080388, ENSMUSG00000084443, ENSMUSG00000065055
rs13475955	ENSMUSG00000079140, ENSMUSG00000038496, ENSMUSG00000026166, ENSMUSG00000053161, ENSMUSG00000026163, ENSMUSG00000084443
rs6282758	ENSMUSG00000045658, ENSMUSG00000077736, ENSMUSG00000080572
rs4222486	ENSMUSG00000073632, ENSMUSG00000064281, ENSMUSG00000061852, ENSMUSG00000089976, ENSMUSG00000073631, ENSMUSG00000072109, ENSMUSG00000090128, ENSMUSG00000089763, ENSMUSG00000089716, ENSMUSG00000079457, ENSMUSG00000090252, ENSMUSG00000079455, ENSMUSG00000091199, ENSMUSG00000089652, ENSMUSG00000089937, ENSMUSG00000090189, ENSMUSG00000089714, ENSMUSG00000090186, ENSMUSG00000090103, ENSMUSG00000073628,…
rs8253487	ENSMUSG00000073632, ENSMUSG00000064281, ENSMUSG00000061852, ENSMUSG00000089976, ENSMUSG00000073631, ENSMUSG00000072109, ENSMUSG00000090128, ENSMUSG00000089763, ENSMUSG00000089716, ENSMUSG00000079457, ENSMUSG00000090252, ENSMUSG00000079455, ENSMUSG00000091199, ENSMUSG00000089652, ENSMUSG00000089937, ENSMUSG00000090189, ENSMUSG00000089714, ENSMUSG00000090186, ENSMUSG00000090103, ENSMUSG00000073628,…
rs3678377	ENSMUSG00000052760, ENSMUSG00000036707, ENSMUSG00000026223, ENSMUSG00000026224, ENSMUSG00000049608, ENSMUSG00000092640, ENSMUSG00000064414, ENSMUSG00000092932
rs3723062	ENSMUSG00000087538, ENSMUSG00000073627, ENSMUSG00000036707, ENSMUSG00000026223, ENSMUSG00000026224, ENSMUSG00000049608, ENSMUSG00000026226, ENSMUSG00000026227, ENSMUSG00000026229, ENSMUSG00000026228, ENSMUSG00000062590, ENSMUSG00000079445, ENSMUSG00000091806, ENSMUSG00000026234, ENSMUSG00000026237, ENSMUSG00000064823, ENSMUSG00000064837, ENSMUSG00000064696, ENSMUSG00000077274
rs3694406	ENSMUSG00000087538, ENSMUSG00000073627, ENSMUSG00000036574, ENSMUSG00000084106, ENSMUSG00000036480, ENSMUSG00000026226, ENSMUSG00000026227, ENSMUSG00000026229, ENSMUSG00000026228, ENSMUSG00000062590, ENSMUSG00000079445, ENSMUSG00000091806, ENSMUSG00000026234, ENSMUSG00000026237, ENSMUSG00000067125, ENSMUSG00000026238, ENSMUSG00000026239, ENSMUSG00000026240, ENSMUSG00000026241, ENSMUSG00000053333,…
UT_1_89.100476	ENSMUSG00000036574, ENSMUSG00000084106, ENSMUSG00000036480, ENSMUSG00000067125, ENSMUSG00000026238, ENSMUSG00000026239, ENSMUSG00000026240, ENSMUSG00000026241, ENSMUSG00000053333, ENSMUSG00000026246, ENSMUSG00000079440, ENSMUSG00000036500, ENSMUSG00000026247, ENSMUSG00000026251, ENSMUSG00000084468
petM22381-169-2	ENSMUSG00000089821, ENSMUSG00000026253, ENSMUSG00000026254, ENSMUSG00000026255, ENSMUSG00000048000, ENSMUSG00000079436, ENSMUSG00000026258, ENSMUSG00000065334, ENSMUSG00000089613, ENSMUSG00000088318
rs13475967	ENSMUSG00000089821, ENSMUSG00000091123, ENSMUSG00000090994, ENSMUSG00000026253, ENSMUSG00000026254, ENSMUSG00000026255, ENSMUSG00000048000, ENSMUSG00000079436, ENSMUSG00000026258, ENSMUSG00000026259, ENSMUSG00000079434, ENSMUSG00000026288, ENSMUSG00000026289, ENSMUSG00000073623, ENSMUSG00000056055, ENSMUSG00000065334, ENSMUSG00000089613, ENSMUSG00000088318, ENSMUSG00000089281, ENSMUSG00000087968
rs6234856	ENSMUSG00000091123, ENSMUSG00000090994, ENSMUSG00000084021, ENSMUSG00000083478, ENSMUSG00000092220, ENSMUSG00000082837, ENSMUSG00000084195, ENSMUSG00000081261, ENSMUSG00000081602, ENSMUSG00000082513, ENSMUSG00000082677, ENSMUSG00000081488, ENSMUSG00000083277, ENSMUSG00000079434, ENSMUSG00000026288, ENSMUSG00000026289, ENSMUSG00000073623, ENSMUSG00000056055, ENSMUSG00000070738, ENSMUSG00000005501,…
rs13475970	ENSMUSG00000084021, ENSMUSG00000083478, ENSMUSG00000092220, ENSMUSG00000082837, ENSMUSG00000084195, ENSMUSG00000081261, ENSMUSG00000081602, ENSMUSG00000082513, ENSMUSG00000082677, ENSMUSG00000081488, ENSMUSG00000083277, ENSMUSG00000085420, ENSMUSG00000005501, ENSMUSG00000090165, ENSMUSG00000090175, ENSMUSG00000089675, ENSMUSG00000090124, ENSMUSG00000054545, ENSMUSG00000090145, ENSMUSG00000089943,…
rs6195073	ENSMUSG00000026295, ENSMUSG00000062310, ENSMUSG00000049866
rs3670389	ENSMUSG00000049866
rs13475972	ENSMUSG00000036206
rs13475973	ENSMUSG00000088371, ENSMUSG00000088775
gnf01.089.691	ENSMUSG00000034486, ENSMUSG00000092627, ENSMUSG00000067081, ENSMUSG00000088371, ENSMUSG00000088775
rs6226012	ENSMUSG00000034486, ENSMUSG00000092627, ENSMUSG00000067081, ENSMUSG00000026301, ENSMUSG00000044337
rs6255203	ENSMUSG00000026301, ENSMUSG00000044337, ENSMUSG00000034432
rs3022827	ENSMUSG00000034432, ENSMUSG00000056128
rs3702854	ENSMUSG00000056128, ENSMUSG00000048126
UT_1_92.862916	ENSMUSG00000026303, ENSMUSG00000090550, ENSMUSG00000026304
rs4138577	ENSMUSG00000090550, ENSMUSG00000026304
rs3687969	ENSMUSG00000091871, ENSMUSG00000083064, ENSMUSG00000090322, ENSMUSG00000070732, ENSMUSG00000034353, ENSMUSG00000034343, ENSMUSG00000026307
rs13475979	ENSMUSG00000091871, ENSMUSG00000083064, ENSMUSG00000090322, ENSMUSG00000070732, ENSMUSG00000034353, ENSMUSG00000034343, ENSMUSG00000026307, ENSMUSG00000049515, ENSMUSG00000026308, ENSMUSG00000047443, ENSMUSG00000026309, ENSMUSG00000067071, ENSMUSG00000055866, ENSMUSG00000034292, ENSMUSG00000026311
rs13475980	ENSMUSG00000026308, ENSMUSG00000047443, ENSMUSG00000026309, ENSMUSG00000067071, ENSMUSG00000055866, ENSMUSG00000034292, ENSMUSG00000026311
rs3664800	ENSMUSG00000079420, ENSMUSG00000007805, ENSMUSG00000073617
rs13475981	ENSMUSG00000079420, ENSMUSG00000073617
rs13475982	ENSMUSG00000026260, ENSMUSG00000067064, ENSMUSG00000057464, ENSMUSG00000042849, ENSMUSG00000058904, ENSMUSG00000046300, ENSMUSG00000062497, ENSMUSG00000063583, ENSMUSG00000061616, ENSMUSG00000073616, ENSMUSG00000044055
rs13475984	ENSMUSG00000091828, ENSMUSG00000026260, ENSMUSG00000067064, ENSMUSG00000057464, ENSMUSG00000042849, ENSMUSG00000058904, ENSMUSG00000046300, ENSMUSG00000062497, ENSMUSG00000063583, ENSMUSG00000061616, ENSMUSG00000073616, ENSMUSG00000044055, ENSMUSG00000034220, ENSMUSG00000034212, ENSMUSG00000047067, ENSMUSG00000026269, ENSMUSG00000026270, ENSMUSG00000065470
rs13475985	ENSMUSG00000091828, ENSMUSG00000034220, ENSMUSG00000034212, ENSMUSG00000047067, ENSMUSG00000026269, ENSMUSG00000026270, ENSMUSG00000026271, ENSMUSG00000045091, ENSMUSG00000014602, ENSMUSG00000090847, ENSMUSG00000026272, ENSMUSG00000034159, ENSMUSG00000084989, ENSMUSG00000065470
rs3692309	ENSMUSG00000026271, ENSMUSG00000045091, ENSMUSG00000014602, ENSMUSG00000090847, ENSMUSG00000026272, ENSMUSG00000034159, ENSMUSG00000084989, ENSMUSG00000047793, ENSMUSG00000026273, ENSMUSG00000026274, ENSMUSG00000026275, ENSMUSG00000064389
rs6268443	ENSMUSG00000026273, ENSMUSG00000026274, ENSMUSG00000026275, ENSMUSG00000034107, ENSMUSG00000034088, ENSMUSG00000090489, ENSMUSG00000026276, ENSMUSG00000064389
rs13475988	ENSMUSG00000034088, ENSMUSG00000090489, ENSMUSG00000026276, ENSMUSG00000034066, ENSMUSG00000026277, ENSMUSG00000026278, ENSMUSG00000026279, ENSMUSG00000026280, ENSMUSG00000026281, ENSMUSG00000026283, ENSMUSG00000073609, ENSMUSG00000034005, ENSMUSG00000056307, ENSMUSG00000091067, ENSMUSG00000073608, ENSMUSG00000034000, ENSMUSG00000088961, ENSMUSG00000093284
mCV24377815	ENSMUSG00000026277, ENSMUSG00000026278, ENSMUSG00000026279, ENSMUSG00000026280, ENSMUSG00000026281, ENSMUSG00000026283, ENSMUSG00000073609, ENSMUSG00000034005, ENSMUSG00000056307, ENSMUSG00000091067, ENSMUSG00000073608, ENSMUSG00000034000, ENSMUSG00000026285, ENSMUSG00000091447, ENSMUSG00000088961, ENSMUSG00000093284
rs13475990	ENSMUSG00000026285, ENSMUSG00000091447
rs13475991	ENSMUSG00000077413
rs13475993	ENSMUSG00000089310, ENSMUSG00000077413
rs3675505	ENSMUSG00000081051, ENSMUSG00000051185, ENSMUSG00000089310, ENSMUSG00000088333
rs6157345	ENSMUSG00000081051, ENSMUSG00000051185, ENSMUSG00000040710, ENSMUSG00000088333
rs13475997	ENSMUSG00000065342
rs6175979	ENSMUSG00000065342
rs13475999	ENSMUSG00000077860, ENSMUSG00000077014
rs6342650	ENSMUSG00000092052, ENSMUSG00000040693, ENSMUSG00000077860, ENSMUSG00000077255, ENSMUSG00000064461, ENSMUSG00000077014
rs3726669	ENSMUSG00000092052, ENSMUSG00000090974, ENSMUSG00000044757, ENSMUSG00000040693, ENSMUSG00000045463, ENSMUSG00000026331, ENSMUSG00000044768, ENSMUSG00000040648, ENSMUSG00000077255, ENSMUSG00000064461
rs13476003	ENSMUSG00000044757, ENSMUSG00000089782, ENSMUSG00000089706, ENSMUSG00000026331, ENSMUSG00000044768, ENSMUSG00000040648, ENSMUSG00000026333, ENSMUSG00000089169, ENSMUSG00000065921
rs13476004	ENSMUSG00000089782, ENSMUSG00000089706, ENSMUSG00000026335, ENSMUSG00000089169, ENSMUSG00000065921
rs13476005	ENSMUSG00000089791, ENSMUSG00000026336, ENSMUSG00000077048
rs13476006	ENSMUSG00000089791, ENSMUSG00000026336, ENSMUSG00000077048
CEL-1_98799654	ENSMUSG00000087804
CEL-1_98951761	ENSMUSG00000087804
rs3695980	ENSMUSG00000082431
rs13476013	ENSMUSG00000082431
rs13476014	ENSMUSG00000087883, ENSMUSG00000067028
rs3685663	ENSMUSG00000087883
rs6200499	ENSMUSG00000077039
rs13476016	ENSMUSG00000077039
mCV23748993	ENSMUSG00000088510, ENSMUSG00000077295
gnf01.102.630	ENSMUSG00000088510, ENSMUSG00000077295
CEL-1_102831225	ENSMUSG00000087908
CEL-1_103029662	ENSMUSG00000087908
rs3717264	ENSMUSG00000088594
CEL-1_103251925	ENSMUSG00000088594
gnf01.104.109	ENSMUSG00000088161
rs3664662	ENSMUSG00000080661, ENSMUSG00000088161
rs13476030	ENSMUSG00000089866, ENSMUSG00000050840, ENSMUSG00000084704, ENSMUSG00000080661, ENSMUSG00000089332
rs3707424	ENSMUSG00000089866, ENSMUSG00000084704, ENSMUSG00000089332
rs3696200	ENSMUSG00000090759, ENSMUSG00000067017
CEL-1_105423103	ENSMUSG00000090759, ENSMUSG00000067017, ENSMUSG00000076999
CEL-1_105566001	ENSMUSG00000067015, ENSMUSG00000056536, ENSMUSG00000026319, ENSMUSG00000026321, ENSMUSG00000076999
rs13476033	ENSMUSG00000067015, ENSMUSG00000026319, ENSMUSG00000026321, ENSMUSG00000089206
rs3692731	ENSMUSG00000038866, ENSMUSG00000089206
gnf01.105.982	ENSMUSG00000038866
rs4222552	ENSMUSG00000054006, ENSMUSG00000044340
rs6174159	ENSMUSG00000054006, ENSMUSG00000057329, ENSMUSG00000009905, ENSMUSG00000009907
rs13476036	ENSMUSG00000083613, ENSMUSG00000084228, ENSMUSG00000009905, ENSMUSG00000009907, ENSMUSG00000067006, ENSMUSG00000059956, ENSMUSG00000048775, ENSMUSG00000044594, ENSMUSG00000058017
rs3664301	ENSMUSG00000083613, ENSMUSG00000084228, ENSMUSG00000083884, ENSMUSG00000080729, ENSMUSG00000081114, ENSMUSG00000084189, ENSMUSG00000087210, ENSMUSG00000067006, ENSMUSG00000059956, ENSMUSG00000048775, ENSMUSG00000044594, ENSMUSG00000058017, ENSMUSG00000073602, ENSMUSG00000073601, ENSMUSG00000026327, ENSMUSG00000067001, ENSMUSG00000089278
gnf01.107.327	ENSMUSG00000083884, ENSMUSG00000080729, ENSMUSG00000081114, ENSMUSG00000084189, ENSMUSG00000087210, ENSMUSG00000073602, ENSMUSG00000073601, ENSMUSG00000026327, ENSMUSG00000067001, ENSMUSG00000062345, ENSMUSG00000092572, ENSMUSG00000089278
rs6398681	ENSMUSG00000062345, ENSMUSG00000092572
rs13476039	ENSMUSG00000086161, ENSMUSG00000026315, ENSMUSG00000077237, ENSMUSG00000064683
rs13476040	ENSMUSG00000086161, ENSMUSG00000077237, ENSMUSG00000064683
rs13476045	ENSMUSG00000089037
rs3685919	ENSMUSG00000084741, ENSMUSG00000089037
rs6382744	ENSMUSG00000026312, ENSMUSG00000084741
rs13476049	ENSMUSG00000026312
rs3726043	ENSMUSG00000038702
mCV22824651	ENSMUSG00000038702
rs13476055	ENSMUSG00000088691
CEL-1_112734899	ENSMUSG00000088691
rs3697152	ENSMUSG00000084546
rs13476061	ENSMUSG00000086520, ENSMUSG00000084546
rs13476062	ENSMUSG00000086520
rs6163037	ENSMUSG00000070695
rs13476069	ENSMUSG00000092948, ENSMUSG00000070695
rs3725409	ENSMUSG00000092948, ENSMUSG00000070695
CEL-1_117526378	ENSMUSG00000065865
gnf01.117.970	ENSMUSG00000026374, ENSMUSG00000026377, ENSMUSG00000065865
rs3679459	ENSMUSG00000026377, ENSMUSG00000064302, ENSMUSG00000073596, ENSMUSG00000079361, ENSMUSG00000026380, ENSMUSG00000089601, ENSMUSG00000080542, ENSMUSG00000077257, ENSMUSG00000088363
rs3695581	ENSMUSG00000073596, ENSMUSG00000079361, ENSMUSG00000026380, ENSMUSG00000089601, ENSMUSG00000080542, ENSMUSG00000077257, ENSMUSG00000088363
rs13476077	ENSMUSG00000048402
rs13476079	ENSMUSG00000037035
rs6373485	ENSMUSG00000037015, ENSMUSG00000091876, ENSMUSG00000090277, ENSMUSG00000037035, ENSMUSG00000004451, ENSMUSG00000026383, ENSMUSG00000026384, ENSMUSG00000084505
rs13476081	ENSMUSG00000037015, ENSMUSG00000091876, ENSMUSG00000090277, ENSMUSG00000092245, ENSMUSG00000026383, ENSMUSG00000026384, ENSMUSG00000036975, ENSMUSG00000036962, ENSMUSG00000084505
rs3723088	ENSMUSG00000092245, ENSMUSG00000036975, ENSMUSG00000036962, ENSMUSG00000026387, ENSMUSG00000050777
rs6302966	ENSMUSG00000050777, ENSMUSG00000026385, ENSMUSG00000026388, ENSMUSG00000026389
rs3696498	ENSMUSG00000026388, ENSMUSG00000026389, ENSMUSG00000036907, ENSMUSG00000026390
rs3678634	ENSMUSG00000036907, ENSMUSG00000026390, ENSMUSG00000058665
rs3667720	ENSMUSG00000086664, ENSMUSG00000003721
rs13476083	ENSMUSG00000086664, ENSMUSG00000085857, ENSMUSG00000083582, ENSMUSG00000081130, ENSMUSG00000003721, ENSMUSG00000026339, ENSMUSG00000050534, ENSMUSG00000001674
rs3686671	ENSMUSG00000085857, ENSMUSG00000083582, ENSMUSG00000081130, ENSMUSG00000083584, ENSMUSG00000050534, ENSMUSG00000001674
rs13476085	ENSMUSG00000083584
rs13476088	ENSMUSG00000089190, ENSMUSG00000089274
rs13476089	ENSMUSG00000089190, ENSMUSG00000089274
rs3717360	ENSMUSG00000088912
rs13476090	ENSMUSG00000077472, ENSMUSG00000088912
rs3691057	ENSMUSG00000077472
rs13476091	ENSMUSG00000036815
rs3694822	ENSMUSG00000036815
gnf01.123.653	ENSMUSG00000073586, ENSMUSG00000065340
rs6189020	ENSMUSG00000073586, ENSMUSG00000065340
rs13476094	ENSMUSG00000026341
rs13476095	ENSMUSG00000026341, ENSMUSG00000026342
rs4222576	ENSMUSG00000026343
rs3716165	ENSMUSG00000080559
gnf01.125.767	ENSMUSG00000080559, ENSMUSG00000049690
rs6281562	ENSMUSG00000080345, ENSMUSG00000049690
rs13476098	ENSMUSG00000080345, ENSMUSG00000049690
rs6228473	ENSMUSG00000049690
rs6263067	ENSMUSG00000036155, ENSMUSG00000065687, ENSMUSG00000093146
gnf01.127.292	ENSMUSG00000058603, ENSMUSG00000036155, ENSMUSG00000026347, ENSMUSG00000026348, ENSMUSG00000026349, ENSMUSG00000051590, ENSMUSG00000036104, ENSMUSG00000036086, ENSMUSG00000056211, ENSMUSG00000065687, ENSMUSG00000065520, ENSMUSG00000093146
rs13476104	ENSMUSG00000058603, ENSMUSG00000026348, ENSMUSG00000026349, ENSMUSG00000051590, ENSMUSG00000036104, ENSMUSG00000036086, ENSMUSG00000056211, ENSMUSG00000026353, ENSMUSG00000026354, ENSMUSG00000026355, ENSMUSG00000026356, ENSMUSG00000065520
gnf01.128.089	ENSMUSG00000026354, ENSMUSG00000026355, ENSMUSG00000026356, ENSMUSG00000088432, ENSMUSG00000088196
rs8256196	ENSMUSG00000045382, ENSMUSG00000088432, ENSMUSG00000088196
rs13476106	ENSMUSG00000091877, ENSMUSG00000064737
rs13476107	ENSMUSG00000089648, ENSMUSG00000066956, ENSMUSG00000064737
rs6281838	ENSMUSG00000089648, ENSMUSG00000066956
rs6247903	ENSMUSG00000086633, ENSMUSG00000087691, ENSMUSG00000086825, ENSMUSG00000085526, ENSMUSG00000026401, ENSMUSG00000026399, ENSMUSG00000064395
rs6355835	ENSMUSG00000086633, ENSMUSG00000087691, ENSMUSG00000086825, ENSMUSG00000085526, ENSMUSG00000026401, ENSMUSG00000026399, ENSMUSG00000042554, ENSMUSG00000026405, ENSMUSG00000026409, ENSMUSG00000046404, ENSMUSG00000064395
rs4222611	ENSMUSG00000086706, ENSMUSG00000026405, ENSMUSG00000026409, ENSMUSG00000046404, ENSMUSG00000042510, ENSMUSG00000026415
rs13459051	ENSMUSG00000086706, ENSMUSG00000026415, ENSMUSG00000026417, ENSMUSG00000042474, ENSMUSG00000026420, ENSMUSG00000026416, ENSMUSG00000016524, ENSMUSG00000016529, ENSMUSG00000088705
rs3699561	ENSMUSG00000042474, ENSMUSG00000026420, ENSMUSG00000026416, ENSMUSG00000016524, ENSMUSG00000016529, ENSMUSG00000016528, ENSMUSG00000016526, ENSMUSG00000026427, ENSMUSG00000026430, ENSMUSG00000042349, ENSMUSG00000089256, ENSMUSG00000088705
rs6329578	ENSMUSG00000016526, ENSMUSG00000026427, ENSMUSG00000026430, ENSMUSG00000042349, ENSMUSG00000076287, ENSMUSG00000089256
rs3724826	ENSMUSG00000055184, ENSMUSG00000026432, ENSMUSG00000076287
rs6250833	ENSMUSG00000055184, ENSMUSG00000026432
rs4222623	ENSMUSG00000052688
rs13476111	ENSMUSG00000052688
rs3718090	ENSMUSG00000042251, ENSMUSG00000013275, ENSMUSG00000026433, ENSMUSG00000026434, ENSMUSG00000092700
rs13459052	ENSMUSG00000091310, ENSMUSG00000042251, ENSMUSG00000013275, ENSMUSG00000026433, ENSMUSG00000026434, ENSMUSG00000026435, ENSMUSG00000026436, ENSMUSG00000059149, ENSMUSG00000092700
rs3713473	ENSMUSG00000091310, ENSMUSG00000091344, ENSMUSG00000089808, ENSMUSG00000026436, ENSMUSG00000059149, ENSMUSG00000026437, ENSMUSG00000079330, ENSMUSG00000066936, ENSMUSG00000088779, ENSMUSG00000065435
rs13476112	ENSMUSG00000091344, ENSMUSG00000090678, ENSMUSG00000089808, ENSMUSG00000090079, ENSMUSG00000026437, ENSMUSG00000079330, ENSMUSG00000066936, ENSMUSG00000042115, ENSMUSG00000009772, ENSMUSG00000042066, ENSMUSG00000042046, ENSMUSG00000088779, ENSMUSG00000065435
rs3678662	ENSMUSG00000090678, ENSMUSG00000090079, ENSMUSG00000009772, ENSMUSG00000042066, ENSMUSG00000042046
rs6350018	ENSMUSG00000048174, ENSMUSG00000053024
rs3681022	ENSMUSG00000048174, ENSMUSG00000053024, ENSMUSG00000026442, ENSMUSG00000026443, ENSMUSG00000088911
rs13476114	ENSMUSG00000026443, ENSMUSG00000054387, ENSMUSG00000088911
rs6241653	ENSMUSG00000054387, ENSMUSG00000026447, ENSMUSG00000046062
gnf01.132.831	ENSMUSG00000046062, ENSMUSG00000041757, ENSMUSG00000041717, ENSMUSG00000091251
rs3022833	ENSMUSG00000041757, ENSMUSG00000041717, ENSMUSG00000091251, ENSMUSG00000070645, ENSMUSG00000070644
rs3164478	ENSMUSG00000092104, ENSMUSG00000070644, ENSMUSG00000070643, ENSMUSG00000090553, ENSMUSG00000026464, ENSMUSG00000051998, ENSMUSG00000091176, ENSMUSG00000064814
rs6400391	ENSMUSG00000092104, ENSMUSG00000090208, ENSMUSG00000090553, ENSMUSG00000026464, ENSMUSG00000051998, ENSMUSG00000091176, ENSMUSG00000026463, ENSMUSG00000010311, ENSMUSG00000041577, ENSMUSG00000064814
rs13476118	ENSMUSG00000090208, ENSMUSG00000010311, ENSMUSG00000041577, ENSMUSG00000041559, ENSMUSG00000020423, ENSMUSG00000073559, ENSMUSG00000026450, ENSMUSG00000064246, ENSMUSG00000042451
rs13476119	ENSMUSG00000041559, ENSMUSG00000020423, ENSMUSG00000073559, ENSMUSG00000026450, ENSMUSG00000064246, ENSMUSG00000042451, ENSMUSG00000042429, ENSMUSG00000026459, ENSMUSG00000026458, ENSMUSG00000042305, ENSMUSG00000050526, ENSMUSG00000026456, ENSMUSG00000026457, ENSMUSG00000026455, ENSMUSG00000079319, ENSMUSG00000042229, ENSMUSG00000077202, ENSMUSG00000084509
gnf01.134.124	ENSMUSG00000060342, ENSMUSG00000026459, ENSMUSG00000026458, ENSMUSG00000042305, ENSMUSG00000050526, ENSMUSG00000026456, ENSMUSG00000026457, ENSMUSG00000026455, ENSMUSG00000079319, ENSMUSG00000042229, ENSMUSG00000077202, ENSMUSG00000084509
rs3703729	ENSMUSG00000060342, ENSMUSG00000046367
UT_1_137.539742	ENSMUSG00000091246, ENSMUSG00000046367, ENSMUSG00000042207
rs3664806	ENSMUSG00000091246
UT_1_137.66161	ENSMUSG00000026452, ENSMUSG00000077846
rs13476122	ENSMUSG00000073557, ENSMUSG00000026429, ENSMUSG00000077846
rs6290558	ENSMUSG00000066885, ENSMUSG00000031506, ENSMUSG00000085311, ENSMUSG00000026429, ENSMUSG00000042793, ENSMUSG00000087721
rs8250053	ENSMUSG00000085392, ENSMUSG00000066885, ENSMUSG00000031506, ENSMUSG00000026426, ENSMUSG00000026424, ENSMUSG00000003051, ENSMUSG00000085311, ENSMUSG00000079139, ENSMUSG00000087721
rs8271110	ENSMUSG00000085392, ENSMUSG00000026424, ENSMUSG00000003051, ENSMUSG00000079139
rs8270851	ENSMUSG00000062580, ENSMUSG00000048096, ENSMUSG00000041889, ENSMUSG00000087859
rs4222666	ENSMUSG00000062580, ENSMUSG00000048096, ENSMUSG00000041889, ENSMUSG00000041879, ENSMUSG00000087859
rs3667307	ENSMUSG00000009418, ENSMUSG00000054412, ENSMUSG00000090399, ENSMUSG00000026421, ENSMUSG00000041801, ENSMUSG00000026418, ENSMUSG00000041782
rs3674857	ENSMUSG00000054412, ENSMUSG00000090399, ENSMUSG00000026421, ENSMUSG00000041801, ENSMUSG00000026418, ENSMUSG00000041782, ENSMUSG00000026414, ENSMUSG00000026413, ENSMUSG00000051985, ENSMUSG00000026411
rs13476125	ENSMUSG00000091279, ENSMUSG00000091737, ENSMUSG00000026414, ENSMUSG00000026413, ENSMUSG00000086264, ENSMUSG00000051985, ENSMUSG00000026411, ENSMUSG00000026407, ENSMUSG00000041642, ENSMUSG00000087230, ENSMUSG00000041605, ENSMUSG00000052759
rs3691222	ENSMUSG00000091279, ENSMUSG00000091737, ENSMUSG00000086553, ENSMUSG00000086264, ENSMUSG00000041642, ENSMUSG00000087230, ENSMUSG00000041605, ENSMUSG00000052759, ENSMUSG00000041570, ENSMUSG00000026404, ENSMUSG00000041498
rs6406033	ENSMUSG00000086553, ENSMUSG00000091667, ENSMUSG00000085011, ENSMUSG00000026404, ENSMUSG00000041498, ENSMUSG00000041483, ENSMUSG00000092912, ENSMUSG00000093144
rs13476128	ENSMUSG00000091667, ENSMUSG00000085011, ENSMUSG00000041483, ENSMUSG00000026398, ENSMUSG00000092912, ENSMUSG00000088970, ENSMUSG00000093144
rs3688929	ENSMUSG00000026398, ENSMUSG00000088970
rs13476129	ENSMUSG00000088164, ENSMUSG00000077207
rs6279930	ENSMUSG00000088164, ENSMUSG00000077207
rs6250257	ENSMUSG00000088715
rs13476132	ENSMUSG00000051480, ENSMUSG00000026395, ENSMUSG00000065458, ENSMUSG00000088564, ENSMUSG00000088715, ENSMUSG00000065565
gnf01.137.841	ENSMUSG00000051480, ENSMUSG00000026395, ENSMUSG00000065458, ENSMUSG00000088564, ENSMUSG00000065565
rs6327536	ENSMUSG00000026394
rs13476134	ENSMUSG00000026394, ENSMUSG00000026393
rs13476136	ENSMUSG00000086113, ENSMUSG00000085361, ENSMUSG00000085481, ENSMUSG00000026393, ENSMUSG00000019230, ENSMUSG00000079283, ENSMUSG00000056268, ENSMUSG00000065275
rs13476137	ENSMUSG00000086113, ENSMUSG00000085361, ENSMUSG00000085481, ENSMUSG00000079283, ENSMUSG00000056268, ENSMUSG00000063681, ENSMUSG00000033964, ENSMUSG00000033952, ENSMUSG00000065275
rs13476138	ENSMUSG00000089991, ENSMUSG00000085867, ENSMUSG00000033964, ENSMUSG00000033952, ENSMUSG00000026368, ENSMUSG00000057037, ENSMUSG00000090623, ENSMUSG00000070594, ENSMUSG00000033898, ENSMUSG00000026365, ENSMUSG00000084570, ENSMUSG00000088974, ENSMUSG00000087930
CEL-1_140236219	ENSMUSG00000089991, ENSMUSG00000085867, ENSMUSG00000057037, ENSMUSG00000090623, ENSMUSG00000070594, ENSMUSG00000033898, ENSMUSG00000026365, ENSMUSG00000084570, ENSMUSG00000088974, ENSMUSG00000087930
rs13476140	ENSMUSG00000052726
CEL-1_140926026	ENSMUSG00000093252
rs3726927	ENSMUSG00000093252
CEL-1_141172452	ENSMUSG00000065214, ENSMUSG00000089418
CEL-1_141546057	ENSMUSG00000065214, ENSMUSG00000089418
rs6400717	ENSMUSG00000089640, ENSMUSG00000026361, ENSMUSG00000078284, ENSMUSG00000033849, ENSMUSG00000018196, ENSMUSG00000018199, ENSMUSG00000018189, ENSMUSG00000088323
rs3703202	ENSMUSG00000089640, ENSMUSG00000026361, ENSMUSG00000078284, ENSMUSG00000033849, ENSMUSG00000018196, ENSMUSG00000018199, ENSMUSG00000018189, ENSMUSG00000026360, ENSMUSG00000088323
rs13476152	ENSMUSG00000026360, ENSMUSG00000051079
rs3722434	ENSMUSG00000051079
rs3655943	ENSMUSG00000026358
rs13476153	ENSMUSG00000026358
rs13476154	ENSMUSG00000091758, ENSMUSG00000088096
rs6186115	ENSMUSG00000091758, ENSMUSG00000026357, ENSMUSG00000088096
rs6194815	ENSMUSG00000026357
rs13476155	ENSMUSG00000092688, ENSMUSG00000065787
rs3672697	ENSMUSG00000092688, ENSMUSG00000065787, ENSMUSG00000088579
rs6202860	ENSMUSG00000088579
rs6185344	ENSMUSG00000090323
rs3022838	ENSMUSG00000090323
rs13476161	ENSMUSG00000080078, ENSMUSG00000087627, ENSMUSG00000085822
rs13476163	ENSMUSG00000080078, ENSMUSG00000087627, ENSMUSG00000085822
rs3711440	ENSMUSG00000053988
gnf01.146.964	ENSMUSG00000053988
CEL-1_148141836	ENSMUSG00000088582
CEL-1_148309017	ENSMUSG00000088582
rs6411476	ENSMUSG00000082588
gnf01.148.750	ENSMUSG00000082588
rs6264289	ENSMUSG00000084532, ENSMUSG00000088167
rs3023658	ENSMUSG00000084532, ENSMUSG00000088167
rs3680116	ENSMUSG00000077516, ENSMUSG00000056220
gnf01.149.342	ENSMUSG00000077516
gnf01.149.507	ENSMUSG00000084952, ENSMUSG00000091113, ENSMUSG00000032487
CEL-1_150140505	ENSMUSG00000084952, ENSMUSG00000091113, ENSMUSG00000081535, ENSMUSG00000057399, ENSMUSG00000032487, ENSMUSG00000006007, ENSMUSG00000006010, ENSMUSG00000006005, ENSMUSG00000006014
rs13476177	ENSMUSG00000081535, ENSMUSG00000057399, ENSMUSG00000006007, ENSMUSG00000006010, ENSMUSG00000006005, ENSMUSG00000006014
rs3676801	ENSMUSG00000065624
rs3688042	ENSMUSG00000088498, ENSMUSG00000089221, ENSMUSG00000065624
rs13476180	ENSMUSG00000063886, ENSMUSG00000080878, ENSMUSG00000086145, ENSMUSG00000080950, ENSMUSG00000023150, ENSMUSG00000052748, ENSMUSG00000053286, ENSMUSG00000026484, ENSMUSG00000026483, ENSMUSG00000043019, ENSMUSG00000032666, ENSMUSG00000014980, ENSMUSG00000032649, ENSMUSG00000026482, ENSMUSG00000055547, ENSMUSG00000008475, ENSMUSG00000026480, ENSMUSG00000042772, ENSMUSG00000042751, ENSMUSG00000088498,…
rs13476184	ENSMUSG00000063886, ENSMUSG00000080878, ENSMUSG00000086145, ENSMUSG00000080950, ENSMUSG00000023150, ENSMUSG00000052748, ENSMUSG00000053286, ENSMUSG00000026484, ENSMUSG00000026483, ENSMUSG00000043019, ENSMUSG00000032666, ENSMUSG00000014980, ENSMUSG00000032649, ENSMUSG00000026482, ENSMUSG00000055547, ENSMUSG00000008475, ENSMUSG00000026480, ENSMUSG00000042772, ENSMUSG00000042751, ENSMUSG00000026479,…
rs3674280	ENSMUSG00000079138, ENSMUSG00000026478, ENSMUSG00000073538, ENSMUSG00000042708, ENSMUSG00000064435
rs6362681	ENSMUSG00000079138, ENSMUSG00000073538, ENSMUSG00000042708, ENSMUSG00000042699, ENSMUSG00000042684, ENSMUSG00000042671, ENSMUSG00000026475, ENSMUSG00000064435
mCV24629487	ENSMUSG00000042641, ENSMUSG00000042684, ENSMUSG00000042671, ENSMUSG00000026475, ENSMUSG00000066800, ENSMUSG00000043282
rs13476186	ENSMUSG00000042641, ENSMUSG00000045968, ENSMUSG00000043282, ENSMUSG00000047053
rs8242897	ENSMUSG00000026473, ENSMUSG00000078493, ENSMUSG00000079255, ENSMUSG00000088669
rs13476187	ENSMUSG00000078493, ENSMUSG00000079255, ENSMUSG00000066797, ENSMUSG00000088669, ENSMUSG00000064860
rs6181202	ENSMUSG00000086217, ENSMUSG00000004110, ENSMUSG00000056708, ENSMUSG00000026471, ENSMUSG00000026470, ENSMUSG00000033722, ENSMUSG00000026469, ENSMUSG00000064860, ENSMUSG00000093286
rs6248193	ENSMUSG00000086217, ENSMUSG00000073535, ENSMUSG00000056708, ENSMUSG00000026471, ENSMUSG00000026470, ENSMUSG00000033722, ENSMUSG00000026469, ENSMUSG00000033701, ENSMUSG00000093286
rs6194543	ENSMUSG00000073535, ENSMUSG00000033701, ENSMUSG00000026468, ENSMUSG00000033684
rs3709142	ENSMUSG00000033684
rs13476192	ENSMUSG00000033671, ENSMUSG00000026466, ENSMUSG00000077419
UT_1_113.684537	ENSMUSG00000026466, ENSMUSG00000050565, ENSMUSG00000079252, ENSMUSG00000015484, ENSMUSG00000077419
rs13476193	ENSMUSG00000060985, ENSMUSG00000015484, ENSMUSG00000026602, ENSMUSG00000026601, ENSMUSG00000078193
rs3677638	ENSMUSG00000057808, ENSMUSG00000026602, ENSMUSG00000026601, ENSMUSG00000078193, ENSMUSG00000026600
rs13476194	ENSMUSG00000057808, ENSMUSG00000026596, ENSMUSG00000060519, ENSMUSG00000033557
rs3721839	ENSMUSG00000046057, ENSMUSG00000060519, ENSMUSG00000033557
rs4222732	ENSMUSG00000046057, ENSMUSG00000026594, ENSMUSG00000033544
rs13476195	ENSMUSG00000033544, ENSMUSG00000026592
rs3719034	ENSMUSG00000026592
rs6384235	ENSMUSG00000070565
rs6400326	ENSMUSG00000087632, ENSMUSG00000087093, ENSMUSG00000049881, ENSMUSG00000033488, ENSMUSG00000026589
rs3726420	ENSMUSG00000087632, ENSMUSG00000087093, ENSMUSG00000049881, ENSMUSG00000033488, ENSMUSG00000026589
rs3696645	ENSMUSG00000004031
rs6209248	ENSMUSG00000004031, ENSMUSG00000070103
rs3653666	ENSMUSG00000070103, ENSMUSG00000026587
rs13476200	ENSMUSG00000026587
rs6226936	ENSMUSG00000047661
rs3709285	ENSMUSG00000047661
rs3701299	ENSMUSG00000061992
rs3719736	ENSMUSG00000061992, ENSMUSG00000040782, ENSMUSG00000080410, ENSMUSG00000089536
rs13476202	ENSMUSG00000040782, ENSMUSG00000080410, ENSMUSG00000089536
rs6297729	ENSMUSG00000073528
rs13476203	ENSMUSG00000015829
rs3701630	ENSMUSG00000015829
rs3672701	ENSMUSG00000073527, ENSMUSG00000090394, ENSMUSG00000050883, ENSMUSG00000026729, ENSMUSG00000026725, ENSMUSG00000058267, ENSMUSG00000014226, ENSMUSG00000088145
rs3693161	ENSMUSG00000073527, ENSMUSG00000090394, ENSMUSG00000050883, ENSMUSG00000026729, ENSMUSG00000026725, ENSMUSG00000058267, ENSMUSG00000014226, ENSMUSG00000088145, ENSMUSG00000089204
rs3662685	ENSMUSG00000089204, ENSMUSG00000026721
rs13476205	ENSMUSG00000053332, ENSMUSG00000057499, ENSMUSG00000040423, ENSMUSG00000026715, ENSMUSG00000043467, ENSMUSG00000065228, ENSMUSG00000077759, ENSMUSG00000064440, ENSMUSG00000064816, ENSMUSG00000084667, ENSMUSG00000064968, ENSMUSG00000077220, ENSMUSG00000080463, ENSMUSG00000077648, ENSMUSG00000065160, ENSMUSG00000065735
rs4135672	ENSMUSG00000053332, ENSMUSG00000057499, ENSMUSG00000040423, ENSMUSG00000026715, ENSMUSG00000043467, ENSMUSG00000026709, ENSMUSG00000026708, ENSMUSG00000065228, ENSMUSG00000077759, ENSMUSG00000064440, ENSMUSG00000064816, ENSMUSG00000084667, ENSMUSG00000064968, ENSMUSG00000077220, ENSMUSG00000080463, ENSMUSG00000077648, ENSMUSG00000065160, ENSMUSG00000065735
rs13476207	ENSMUSG00000049160, ENSMUSG00000026708, ENSMUSG00000026705, ENSMUSG00000044835, ENSMUSG00000026701
rs4135752	ENSMUSG00000049160, ENSMUSG00000044835, ENSMUSG00000026701, ENSMUSG00000026700, ENSMUSG00000066755
rs3661305	ENSMUSG00000026700, ENSMUSG00000066755, ENSMUSG00000089353
rs6225956	ENSMUSG00000089353
rs3685700	ENSMUSG00000040323, ENSMUSG00000000817
rs3689151	ENSMUSG00000040323, ENSMUSG00000000817, ENSMUSG00000040297
rs4222745	ENSMUSG00000090260, ENSMUSG00000086277
rs13476208	ENSMUSG00000090260
rs3677385	ENSMUSG00000078190, ENSMUSG00000070126, ENSMUSG00000093181, ENSMUSG00000065516, ENSMUSG00000040265
rs3685643	ENSMUSG00000078190, ENSMUSG00000089933, ENSMUSG00000066752, ENSMUSG00000070126, ENSMUSG00000093181, ENSMUSG00000065516
rs13476209	ENSMUSG00000089933, ENSMUSG00000066752, ENSMUSG00000026694
rs4222751	ENSMUSG00000026694, ENSMUSG00000026696, ENSMUSG00000091743
UT_1_166.202462	ENSMUSG00000091743
UT_1_166.202527	ENSMUSG00000040225
rs13476210	ENSMUSG00000040225, ENSMUSG00000026692, ENSMUSG00000040181, ENSMUSG00000040170, ENSMUSG00000026691
rs3695661	ENSMUSG00000026692, ENSMUSG00000040181, ENSMUSG00000040170, ENSMUSG00000026691, ENSMUSG00000077608
rs13476211	ENSMUSG00000090335, ENSMUSG00000086116, ENSMUSG00000091458, ENSMUSG00000086622, ENSMUSG00000092188, ENSMUSG00000089700, ENSMUSG00000090081, ENSMUSG00000086593, ENSMUSG00000089790, ENSMUSG00000089967, ENSMUSG00000089829, ENSMUSG00000089853, ENSMUSG00000084093, ENSMUSG00000085841, ENSMUSG00000086925, ENSMUSG00000071890, ENSMUSG00000026586, ENSMUSG00000040124, ENSMUSG00000040113, ENSMUSG00000026585,…
rs13476223	ENSMUSG00000090335, ENSMUSG00000086116, ENSMUSG00000091458, ENSMUSG00000086622, ENSMUSG00000092188, ENSMUSG00000089700, ENSMUSG00000090081, ENSMUSG00000086593, ENSMUSG00000089790, ENSMUSG00000089967, ENSMUSG00000089829, ENSMUSG00000089853, ENSMUSG00000084093, ENSMUSG00000085841, ENSMUSG00000086925, ENSMUSG00000026586, ENSMUSG00000040124, ENSMUSG00000040113, ENSMUSG00000026585, ENSMUSG00000026584,…
rs3676031	ENSMUSG00000052534
rs13476226	ENSMUSG00000052534
rs3657320	ENSMUSG00000058622
rs13459163	ENSMUSG00000058622, ENSMUSG00000026683
rs13476230	ENSMUSG00000026678, ENSMUSG00000038530, ENSMUSG00000064674
rs3712524	ENSMUSG00000089990, ENSMUSG00000070532, ENSMUSG00000026675, ENSMUSG00000038530, ENSMUSG00000064674
rs4222821	ENSMUSG00000085494, ENSMUSG00000089990, ENSMUSG00000070532, ENSMUSG00000026675
rs3719206	ENSMUSG00000026674, ENSMUSG00000026670, ENSMUSG00000026667, ENSMUSG00000044306, ENSMUSG00000073494, ENSMUSG00000026673, ENSMUSG00000079188
rs13476231	ENSMUSG00000026670, ENSMUSG00000026667, ENSMUSG00000044306, ENSMUSG00000073494, ENSMUSG00000026673, ENSMUSG00000079188, ENSMUSG00000042800
rs3090341	ENSMUSG00000038473
rs13476232	ENSMUSG00000066715, ENSMUSG00000038463, ENSMUSG00000064611, ENSMUSG00000064448
rs13476234	ENSMUSG00000053925, ENSMUSG00000089838, ENSMUSG00000066715, ENSMUSG00000038463, ENSMUSG00000026663, ENSMUSG00000026659, ENSMUSG00000070524, ENSMUSG00000038421, ENSMUSG00000026656, ENSMUSG00000059089, ENSMUSG00000064611, ENSMUSG00000065905, ENSMUSG00000064448
rs8242852	ENSMUSG00000053925, ENSMUSG00000089838, ENSMUSG00000026659, ENSMUSG00000070524, ENSMUSG00000038421, ENSMUSG00000026656, ENSMUSG00000059089, ENSMUSG00000059498, ENSMUSG00000026649, ENSMUSG00000058076, ENSMUSG00000056569, ENSMUSG00000038370, ENSMUSG00000065905
rs8237062	ENSMUSG00000059498, ENSMUSG00000026649, ENSMUSG00000058076, ENSMUSG00000056569, ENSMUSG00000038370, ENSMUSG00000005677, ENSMUSG00000005674
rs8258245	ENSMUSG00000005681, ENSMUSG00000058715
rs8245216	ENSMUSG00000058715
rs8245237	ENSMUSG00000092117, ENSMUSG00000006403, ENSMUSG00000052423, ENSMUSG00000062729, ENSMUSG00000053483, ENSMUSG00000062963, ENSMUSG00000079137, ENSMUSG00000013973, ENSMUSG00000013997, ENSMUSG00000006412, ENSMUSG00000045259, ENSMUSG00000006411, ENSMUSG00000048865, ENSMUSG00000026641, ENSMUSG00000091166, ENSMUSG00000038235, ENSMUSG00000091993, ENSMUSG00000060244, ENSMUSG00000038218, ENSMUSG00000038209,…
UT_1_175.440616	ENSMUSG00000092117, ENSMUSG00000006403, ENSMUSG00000052423, ENSMUSG00000062729, ENSMUSG00000053483, ENSMUSG00000062963, ENSMUSG00000079137, ENSMUSG00000013973, ENSMUSG00000013997, ENSMUSG00000006412, ENSMUSG00000045259, ENSMUSG00000006411, ENSMUSG00000048865, ENSMUSG00000026641, ENSMUSG00000091166, ENSMUSG00000038235, ENSMUSG00000091993, ENSMUSG00000060244, ENSMUSG00000038218, ENSMUSG00000038209,…
UT_1_175.440644	ENSMUSG00000004707, ENSMUSG00000038179
rs13476237	ENSMUSG00000059058, ENSMUSG00000089803, ENSMUSG00000092085, ENSMUSG00000004707, ENSMUSG00000038179, ENSMUSG00000015355, ENSMUSG00000015316, ENSMUSG00000038147, ENSMUSG00000073492, ENSMUSG00000015314, ENSMUSG00000026556, ENSMUSG00000051251, ENSMUSG00000003458, ENSMUSG00000026553, ENSMUSG00000003464, ENSMUSG00000026554, ENSMUSG00000013698, ENSMUSG00000007122, ENSMUSG00000088291, ENSMUSG00000065390
rs13476239	ENSMUSG00000059058, ENSMUSG00000089803, ENSMUSG00000092085, ENSMUSG00000085184, ENSMUSG00000091726, ENSMUSG00000015316, ENSMUSG00000038147, ENSMUSG00000073492, ENSMUSG00000015314, ENSMUSG00000026556, ENSMUSG00000051251, ENSMUSG00000003458, ENSMUSG00000026553, ENSMUSG00000003464, ENSMUSG00000026554, ENSMUSG00000013698, ENSMUSG00000007122, ENSMUSG00000007107, ENSMUSG00000038034, ENSMUSG00000007097,…
rs13476241	ENSMUSG00000085184, ENSMUSG00000091726, ENSMUSG00000007107, ENSMUSG00000038034, ENSMUSG00000007097, ENSMUSG00000038026, ENSMUSG00000044708, ENSMUSG00000050229, ENSMUSG00000026548, ENSMUSG00000037995, ENSMUSG00000026547, ENSMUSG00000026546, ENSMUSG00000049598, ENSMUSG00000053318, ENSMUSG00000070504, ENSMUSG00000026544, ENSMUSG00000037942, ENSMUSG00000026542, ENSMUSG00000070182, ENSMUSG00000077252,…
UT_1_176.817447	ENSMUSG00000066680, ENSMUSG00000026542, ENSMUSG00000037924, ENSMUSG00000062527, ENSMUSG00000058981, ENSMUSG00000046643, ENSMUSG00000049456, ENSMUSG00000077252
rs8242509	ENSMUSG00000066680, ENSMUSG00000062527, ENSMUSG00000058981, ENSMUSG00000046643, ENSMUSG00000049456, ENSMUSG00000005339, ENSMUSG00000049605, ENSMUSG00000079180, ENSMUSG00000037872
rs13476242	ENSMUSG00000090222, ENSMUSG00000049605, ENSMUSG00000079180, ENSMUSG00000037872, ENSMUSG00000005338, ENSMUSG00000037860, ENSMUSG00000037849, ENSMUSG00000070501, ENSMUSG00000073491, ENSMUSG00000043263, ENSMUSG00000066677, ENSMUSG00000073490, ENSMUSG00000073489, ENSMUSG00000090272, ENSMUSG00000026536, ENSMUSG00000039997, ENSMUSG00000026535, ENSMUSG00000054203, ENSMUSG00000045381, ENSMUSG00000047048,…
rs13476248	ENSMUSG00000090222, ENSMUSG00000037849, ENSMUSG00000070501, ENSMUSG00000073491, ENSMUSG00000043263, ENSMUSG00000066677, ENSMUSG00000073490, ENSMUSG00000073489, ENSMUSG00000090272, ENSMUSG00000026536, ENSMUSG00000039997, ENSMUSG00000026535, ENSMUSG00000054203, ENSMUSG00000045381, ENSMUSG00000047048, ENSMUSG00000050134, ENSMUSG00000049528, ENSMUSG00000059371, ENSMUSG00000046486, ENSMUSG00000051528,…
rs6220667	ENSMUSG00000055033, ENSMUSG00000026532, ENSMUSG00000050788, ENSMUSG00000026531, ENSMUSG00000066672, ENSMUSG00000059503, ENSMUSG00000051509
rs13476249	ENSMUSG00000050788, ENSMUSG00000026531, ENSMUSG00000066672, ENSMUSG00000059503, ENSMUSG00000051509, ENSMUSG00000066671
rs13476251	ENSMUSG00000050069
rs13476253	ENSMUSG00000050069
rs6213386	ENSMUSG00000026527, ENSMUSG00000026526, ENSMUSG00000039783, ENSMUSG00000026525, ENSMUSG00000078185, ENSMUSG00000026523, ENSMUSG00000077794
rs3143355	ENSMUSG00000026526, ENSMUSG00000039783, ENSMUSG00000026525, ENSMUSG00000078185, ENSMUSG00000026523, ENSMUSG00000039748, ENSMUSG00000078184, ENSMUSG00000065666, ENSMUSG00000077794
rs3700831	ENSMUSG00000039748, ENSMUSG00000078184, ENSMUSG00000065666
rs6317022	ENSMUSG00000055214
rs3705103	ENSMUSG00000065573, ENSMUSG00000087875
rs3706759	ENSMUSG00000057335, ENSMUSG00000065573, ENSMUSG00000084749, ENSMUSG00000087875, ENSMUSG00000093132
rs3702990	ENSMUSG00000087082, ENSMUSG00000084749, ENSMUSG00000093132
rs13476258	ENSMUSG00000019699
rs13476259	ENSMUSG00000078909, ENSMUSG00000089657, ENSMUSG00000019699, ENSMUSG00000063659, ENSMUSG00000015962, ENSMUSG00000015961, ENSMUSG00000091476, ENSMUSG00000066667, ENSMUSG00000065826
rs6230017	ENSMUSG00000078909, ENSMUSG00000089657, ENSMUSG00000063659, ENSMUSG00000015962, ENSMUSG00000015961, ENSMUSG00000091476, ENSMUSG00000066667, ENSMUSG00000026502, ENSMUSG00000065826
rs3090726	ENSMUSG00000070489, ENSMUSG00000086350, ENSMUSG00000055831
rs4222856	ENSMUSG00000070489, ENSMUSG00000086350, ENSMUSG00000089788, ENSMUSG00000026500, ENSMUSG00000039630, ENSMUSG00000090908, ENSMUSG00000064954
CEL-1_178482360	ENSMUSG00000089788, ENSMUSG00000039630, ENSMUSG00000090908, ENSMUSG00000026495, ENSMUSG00000064954
CEL-1_178635782	ENSMUSG00000064967
rs6316558	ENSMUSG00000089713, ENSMUSG00000064967, ENSMUSG00000026494
rs6371431	ENSMUSG00000089713
rs6364466	ENSMUSG00000055067
rs13476264	ENSMUSG00000082395, ENSMUSG00000075392, ENSMUSG00000026492
rs13476265	ENSMUSG00000082395, ENSMUSG00000075392, ENSMUSG00000026492, ENSMUSG00000038949, ENSMUSG00000038936, ENSMUSG00000087236, ENSMUSG00000026491, ENSMUSG00000073486
rs6301437	ENSMUSG00000038936, ENSMUSG00000087236, ENSMUSG00000026491, ENSMUSG00000073486
mCV24589568	ENSMUSG00000026490, ENSMUSG00000026489, ENSMUSG00000010609
rs13476267	ENSMUSG00000026489, ENSMUSG00000010609, ENSMUSG00000055676, ENSMUSG00000038855, ENSMUSG00000053963
rs13474399	ENSMUSG00000055676, ENSMUSG00000038855, ENSMUSG00000053963, ENSMUSG00000026496
rs3022877	ENSMUSG00000090986, ENSMUSG00000073485, ENSMUSG00000058729, ENSMUSG00000026497, ENSMUSG00000026499, ENSMUSG00000060743, ENSMUSG00000038806, ENSMUSG00000066652, ENSMUSG00000026520, ENSMUSG00000092967, ENSMUSG00000084558
rs8265812	ENSMUSG00000090986, ENSMUSG00000073485, ENSMUSG00000058729, ENSMUSG00000026497, ENSMUSG00000026499, ENSMUSG00000060743, ENSMUSG00000038806, ENSMUSG00000066652, ENSMUSG00000026520, ENSMUSG00000092967, ENSMUSG00000084558
rs8265821	ENSMUSG00000085563, ENSMUSG00000026519, ENSMUSG00000038776, ENSMUSG00000038768
rs13476270	ENSMUSG00000085563, ENSMUSG00000081214, ENSMUSG00000026519, ENSMUSG00000038776, ENSMUSG00000038768, ENSMUSG00000026516, ENSMUSG00000062169, ENSMUSG00000038733, ENSMUSG00000054135
rs13476271	ENSMUSG00000081214, ENSMUSG00000089888, ENSMUSG00000026516, ENSMUSG00000062169, ENSMUSG00000038733, ENSMUSG00000054135
rs13476272	ENSMUSG00000089888, ENSMUSG00000089927, ENSMUSG00000026514, ENSMUSG00000050625
CEL-1_181659112	ENSMUSG00000089927, ENSMUSG00000050625
CEL-1_181789956	ENSMUSG00000047369, ENSMUSG00000004880, ENSMUSG00000056699, ENSMUSG00000064970, ENSMUSG00000089429
CEL-1_181947877	ENSMUSG00000047369, ENSMUSG00000004880, ENSMUSG00000056699, ENSMUSG00000064970, ENSMUSG00000089429
CEL-1_182091301	ENSMUSG00000022995
rs13476273	ENSMUSG00000026511, ENSMUSG00000091013, ENSMUSG00000038633, ENSMUSG00000047539
rs6208459	ENSMUSG00000026511, ENSMUSG00000091013, ENSMUSG00000038633, ENSMUSG00000047539, ENSMUSG00000073482, ENSMUSG00000026510, ENSMUSG00000087419
gnf01.186.534	ENSMUSG00000073482, ENSMUSG00000026510, ENSMUSG00000026509, ENSMUSG00000087419, ENSMUSG00000038599
rs3722233	ENSMUSG00000038599, ENSMUSG00000043429, ENSMUSG00000038576, ENSMUSG00000079164
rs6157620	ENSMUSG00000043429, ENSMUSG00000038576, ENSMUSG00000079164
rs3693165	ENSMUSG00000090533
rs13476279	ENSMUSG00000090533, ENSMUSG00000044854
gnf01.188.006	ENSMUSG00000039384, ENSMUSG00000044854
rs6214478	ENSMUSG00000059483, ENSMUSG00000092578, ENSMUSG00000039377, ENSMUSG00000026621, ENSMUSG00000073481, ENSMUSG00000039349, ENSMUSG00000088562, ENSMUSG00000088559, ENSMUSG00000089057
rs13476283	ENSMUSG00000059483, ENSMUSG00000092578, ENSMUSG00000039377, ENSMUSG00000026621, ENSMUSG00000073481, ENSMUSG00000039349, ENSMUSG00000026620, ENSMUSG00000088562, ENSMUSG00000088559, ENSMUSG00000089057
rs6154379	ENSMUSG00000091047, ENSMUSG00000085692, ENSMUSG00000051295, ENSMUSG00000039318, ENSMUSG00000026618, ENSMUSG00000026617, ENSMUSG00000026615, ENSMUSG00000026614, ENSMUSG00000065581, ENSMUSG00000077571, ENSMUSG00000065562
rs3678066	ENSMUSG00000091047, ENSMUSG00000085692, ENSMUSG00000051295, ENSMUSG00000039318, ENSMUSG00000026618, ENSMUSG00000026617, ENSMUSG00000026615, ENSMUSG00000026614, ENSMUSG00000065581, ENSMUSG00000077571, ENSMUSG00000065562
rs13476286	ENSMUSG00000039246, ENSMUSG00000089363
rs13476288	ENSMUSG00000039246, ENSMUSG00000089363
rs13476289	ENSMUSG00000090488, ENSMUSG00000039239, ENSMUSG00000001305, ENSMUSG00000089045
mCV22849619	ENSMUSG00000090488, ENSMUSG00000001305, ENSMUSG00000089045
rs3694793	ENSMUSG00000089831, ENSMUSG00000089947, ENSMUSG00000089730, ENSMUSG00000039224
rs13476290	ENSMUSG00000089831, ENSMUSG00000089947, ENSMUSG00000089730, ENSMUSG00000039224, ENSMUSG00000026611, ENSMUSG00000039210
rs13476291	ENSMUSG00000039210
rs13476292	ENSMUSG00000026610
mCV23994528	ENSMUSG00000026609
rs13476294	ENSMUSG00000026609
rs3655423	ENSMUSG00000077884, ENSMUSG00000077235, ENSMUSG00000026609
rs3667164	ENSMUSG00000077884, ENSMUSG00000084550, ENSMUSG00000077235, ENSMUSG00000026609
rs3680295	ENSMUSG00000084550, ENSMUSG00000026609
rs13476295	ENSMUSG00000026608
rs3654705	ENSMUSG00000026608, ENSMUSG00000037624
rs13476297	ENSMUSG00000080505
rs6212571	ENSMUSG00000026605, ENSMUSG00000080505
mCV23586427	ENSMUSG00000026605
rs3675669	ENSMUSG00000090445
rs3699009	ENSMUSG00000090445, ENSMUSG00000026603
mCV23990401	ENSMUSG00000079045, ENSMUSG00000010175, ENSMUSG00000093064
rs13476301	ENSMUSG00000079045, ENSMUSG00000093064
rs13476302	ENSMUSG00000089872, ENSMUSG00000026634, ENSMUSG00000037568, ENSMUSG00000066595, ENSMUSG00000057072
rs3713460	ENSMUSG00000073478, ENSMUSG00000026634, ENSMUSG00000037568, ENSMUSG00000066595, ENSMUSG00000057072, ENSMUSG00000026632, ENSMUSG00000062510, ENSMUSG00000026630, ENSMUSG00000091017, ENSMUSG00000026628, ENSMUSG00000088461
rs13476304	ENSMUSG00000073478, ENSMUSG00000026632, ENSMUSG00000062510, ENSMUSG00000026630, ENSMUSG00000091017, ENSMUSG00000026628, ENSMUSG00000037499, ENSMUSG00000026627, ENSMUSG00000026626, ENSMUSG00000088461
gnf01.195.387	ENSMUSG00000037499, ENSMUSG00000026627, ENSMUSG00000026626, ENSMUSG00000037474, ENSMUSG00000037461, ENSMUSG00000026623, ENSMUSG00000065821, ENSMUSG00000064845
rs13476308	ENSMUSG00000037474, ENSMUSG00000037461, ENSMUSG00000026623, ENSMUSG00000026622, ENSMUSG00000055833, ENSMUSG00000065821, ENSMUSG00000064845
rs8253327	ENSMUSG00000085764, ENSMUSG00000073476, ENSMUSG00000026622, ENSMUSG00000055833, ENSMUSG00000037434, ENSMUSG00000049353, ENSMUSG00000026637, ENSMUSG00000037395, ENSMUSG00000093003
rs13476309	ENSMUSG00000085764, ENSMUSG00000073476, ENSMUSG00000049353, ENSMUSG00000026637, ENSMUSG00000037395, ENSMUSG00000093003
rs3708442	ENSMUSG00000058248
rs13493060	ENSMUSG00000089812, ENSMUSG00000037375, ENSMUSG00000047384, ENSMUSG00000016262, ENSMUSG00000064881
rs3654502	ENSMUSG00000089812, ENSMUSG00000047384, ENSMUSG00000016262, ENSMUSG00000089158, ENSMUSG00000064881
rs3706842	ENSMUSG00000016200, ENSMUSG00000089158
rs3684501	ENSMUSG00000090080, ENSMUSG00000016181, ENSMUSG00000026638, ENSMUSG00000079144, ENSMUSG00000037318
rs3022878	ENSMUSG00000091593, ENSMUSG00000090080, ENSMUSG00000089683, ENSMUSG00000089688, ENSMUSG00000016181, ENSMUSG00000026638, ENSMUSG00000079144, ENSMUSG00000037318, ENSMUSG00000016194, ENSMUSG00000009633, ENSMUSG00000026639, ENSMUSG00000016179, ENSMUSG00000065533
rs13476313	ENSMUSG00000091593, ENSMUSG00000009633, ENSMUSG00000026639, ENSMUSG00000016179, ENSMUSG00000065533
mCV23970227	ENSMUSG00000086469, ENSMUSG00000073474, ENSMUSG00000026640, ENSMUSG00000016494, ENSMUSG00000016493, ENSMUSG00000016481, ENSMUSG00000026616, ENSMUSG00000092633, ENSMUSG00000065548, ENSMUSG00000065412, ENSMUSG00000084631
rs13476316	ENSMUSG00000086469, ENSMUSG00000073474, ENSMUSG00000026640, ENSMUSG00000016494, ENSMUSG00000016493, ENSMUSG00000016481, ENSMUSG00000026616, ENSMUSG00000092633, ENSMUSG00000065548, ENSMUSG00000065412, ENSMUSG00000084631
rs6277765	ENSMUSG00000080633
rs13476318	ENSMUSG00000050530, ENSMUSG00000026643, ENSMUSG00000049950, ENSMUSG00000026644, ENSMUSG00000026645, ENSMUSG00000026650, ENSMUSG00000026648, ENSMUSG00000026646, ENSMUSG00000051396, ENSMUSG00000079615, ENSMUSG00000039496, ENSMUSG00000026655, ENSMUSG00000085043, ENSMUSG00000081278, ENSMUSG00000082580, ENSMUSG00000080703, ENSMUSG00000081070, ENSMUSG00000085205, ENSMUSG00000085656, ENSMUSG00000086445,…
gnf02.001.197	ENSMUSG00000087583, ENSMUSG00000026643, ENSMUSG00000049950, ENSMUSG00000026644, ENSMUSG00000026645, ENSMUSG00000026650, ENSMUSG00000026648, ENSMUSG00000026646, ENSMUSG00000051396, ENSMUSG00000079615, ENSMUSG00000039496, ENSMUSG00000026655, ENSMUSG00000026657, ENSMUSG00000039449, ENSMUSG00000048186, ENSMUSG00000026662, ENSMUSG00000026664, ENSMUSG00000026668, ENSMUSG00000026669, ENSMUSG00000026672,…
rs13476327	ENSMUSG00000087583, ENSMUSG00000039449, ENSMUSG00000048186, ENSMUSG00000026662, ENSMUSG00000026664, ENSMUSG00000026668, ENSMUSG00000026669, ENSMUSG00000026672, ENSMUSG00000026676, ENSMUSG00000087355, ENSMUSG00000086874, ENSMUSG00000086018, ENSMUSG00000083378, ENSMUSG00000083407, ENSMUSG00000086670, ENSMUSG00000082795, ENSMUSG00000069188, ENSMUSG00000086430, ENSMUSG00000081005, ENSMUSG00000080820,…
rs3692487	ENSMUSG00000082013, ENSMUSG00000039145
rs3678168	ENSMUSG00000039128, ENSMUSG00000082013
rs13476330	ENSMUSG00000039128, ENSMUSG00000025817, ENSMUSG00000056718, ENSMUSG00000025816, ENSMUSG00000025815, ENSMUSG00000085818
rs3699393	ENSMUSG00000056718, ENSMUSG00000025816, ENSMUSG00000025815, ENSMUSG00000043241, ENSMUSG00000085818
rs13476331	ENSMUSG00000045319, ENSMUSG00000039063, ENSMUSG00000082332
rs3695983	ENSMUSG00000039063, ENSMUSG00000082332, ENSMUSG00000087485
gnf02.003.251	ENSMUSG00000091136, ENSMUSG00000039046, ENSMUSG00000002107, ENSMUSG00000075538, ENSMUSG00000062319, ENSMUSG00000087485, ENSMUSG00000085716, ENSMUSG00000086109, ENSMUSG00000087079, ENSMUSG00000065824, ENSMUSG00000077396
rs13476334	ENSMUSG00000091136, ENSMUSG00000039046, ENSMUSG00000002107, ENSMUSG00000075538, ENSMUSG00000062319, ENSMUSG00000085716, ENSMUSG00000086109, ENSMUSG00000087079, ENSMUSG00000087656, ENSMUSG00000083252, ENSMUSG00000085070, ENSMUSG00000083269, ENSMUSG00000065824, ENSMUSG00000077396
rs13476339	ENSMUSG00000087656, ENSMUSG00000083252, ENSMUSG00000085070, ENSMUSG00000083269, ENSMUSG00000088574
rs13476340	ENSMUSG00000084374, ENSMUSG00000088574
rs13476342	ENSMUSG00000084374, ENSMUSG00000082953
rs13476343	ENSMUSG00000015619, ENSMUSG00000025783, ENSMUSG00000079602, ENSMUSG00000025782, ENSMUSG00000025781, ENSMUSG00000037262, ENSMUSG00000037254, ENSMUSG00000082953, ENSMUSG00000085580, ENSMUSG00000083423, ENSMUSG00000079604, ENSMUSG00000081202, ENSMUSG00000079603, ENSMUSG00000086618, ENSMUSG00000075534, ENSMUSG00000093272, ENSMUSG00000077733
rs3696091	ENSMUSG00000015619, ENSMUSG00000025783, ENSMUSG00000079602, ENSMUSG00000025782, ENSMUSG00000025781, ENSMUSG00000037262, ENSMUSG00000037254, ENSMUSG00000025780, ENSMUSG00000085580, ENSMUSG00000083423, ENSMUSG00000079604, ENSMUSG00000081202, ENSMUSG00000079603, ENSMUSG00000086618, ENSMUSG00000075534, ENSMUSG00000086748, ENSMUSG00000093272, ENSMUSG00000077733
rs6159599	ENSMUSG00000086748, ENSMUSG00000070099, ENSMUSG00000080624, ENSMUSG00000080685, ENSMUSG00000080442, ENSMUSG00000076161, ENSMUSG00000080550, ENSMUSG00000076026, ENSMUSG00000076023, ENSMUSG00000092697, ENSMUSG00000076955, ENSMUSG00000076994, ENSMUSG00000080477, ENSMUSG00000077021, ENSMUSG00000076158, ENSMUSG00000080400, ENSMUSG00000080558, ENSMUSG00000076017, ENSMUSG00000077033, ENSMUSG00000080612,…
gnf02.007.482	ENSMUSG00000075532, ENSMUSG00000070099, ENSMUSG00000080624, ENSMUSG00000080685, ENSMUSG00000080442, ENSMUSG00000076161, ENSMUSG00000080550, ENSMUSG00000076026, ENSMUSG00000076023, ENSMUSG00000092697, ENSMUSG00000076955, ENSMUSG00000076994, ENSMUSG00000080477, ENSMUSG00000077021, ENSMUSG00000076158, ENSMUSG00000080400, ENSMUSG00000080558, ENSMUSG00000076017, ENSMUSG00000077033, ENSMUSG00000080612,…
rs3719255	ENSMUSG00000075532
gnf02.007.795	ENSMUSG00000081367, ENSMUSG00000082871
rs6240512	ENSMUSG00000026778, ENSMUSG00000026773, ENSMUSG00000037197, ENSMUSG00000091689, ENSMUSG00000091312, ENSMUSG00000026770, ENSMUSG00000023206, ENSMUSG00000058594, ENSMUSG00000081367, ENSMUSG00000082871, ENSMUSG00000085257, ENSMUSG00000081693, ENSMUSG00000083900, ENSMUSG00000086006, ENSMUSG00000080905, ENSMUSG00000086491, ENSMUSG00000082424, ENSMUSG00000082314, ENSMUSG00000082727, ENSMUSG00000084560,…
rs13476350	ENSMUSG00000026778, ENSMUSG00000026773, ENSMUSG00000037197, ENSMUSG00000091689, ENSMUSG00000091312, ENSMUSG00000026770, ENSMUSG00000023206, ENSMUSG00000058594, ENSMUSG00000047909, ENSMUSG00000085257, ENSMUSG00000081693, ENSMUSG00000083900, ENSMUSG00000086006, ENSMUSG00000080905, ENSMUSG00000086491, ENSMUSG00000082424, ENSMUSG00000082314, ENSMUSG00000082727, ENSMUSG00000084560, ENSMUSG00000089007
UT_2_12.071809	ENSMUSG00000026768, ENSMUSG00000026767, ENSMUSG00000026730, ENSMUSG00000049630, ENSMUSG00000026727, ENSMUSG00000026726, ENSMUSG00000026723, ENSMUSG00000052389, ENSMUSG00000026728, ENSMUSG00000003418, ENSMUSG00000063275, ENSMUSG00000026718, ENSMUSG00000061531, ENSMUSG00000026712, ENSMUSG00000036949, ENSMUSG00000057914, ENSMUSG00000026707, ENSMUSG00000017418, ENSMUSG00000075520, ENSMUSG00000026748,…
mCV25433152	ENSMUSG00000026768, ENSMUSG00000026767, ENSMUSG00000026730, ENSMUSG00000049630, ENSMUSG00000026727, ENSMUSG00000026726, ENSMUSG00000026723, ENSMUSG00000052389, ENSMUSG00000026728, ENSMUSG00000003418, ENSMUSG00000063275, ENSMUSG00000026718, ENSMUSG00000061531, ENSMUSG00000026712, ENSMUSG00000036949, ENSMUSG00000057914, ENSMUSG00000026707, ENSMUSG00000017418, ENSMUSG00000075520, ENSMUSG00000026748,…
CEL-2_18096278	ENSMUSG00000062651, ENSMUSG00000054057, ENSMUSG00000054074, ENSMUSG00000026743, ENSMUSG00000081116, ENSMUSG00000085319, ENSMUSG00000086340, ENSMUSG00000081619, ENSMUSG00000064964, ENSMUSG00000092814
CEL-2_18288350	ENSMUSG00000054074, ENSMUSG00000026743, ENSMUSG00000086340, ENSMUSG00000081619, ENSMUSG00000083070, ENSMUSG00000082520, ENSMUSG00000064964, ENSMUSG00000092814
CEL-2_18410885	ENSMUSG00000083070, ENSMUSG00000082520, ENSMUSG00000082742
rs13476362	ENSMUSG00000051154, ENSMUSG00000026739, ENSMUSG00000087182, ENSMUSG00000037708, ENSMUSG00000082742, ENSMUSG00000081181, ENSMUSG00000082943, ENSMUSG00000086882, ENSMUSG00000092353, ENSMUSG00000081139
rs6351643	ENSMUSG00000051154, ENSMUSG00000026739, ENSMUSG00000087182, ENSMUSG00000037708, ENSMUSG00000026737, ENSMUSG00000026736, ENSMUSG00000081181, ENSMUSG00000082943, ENSMUSG00000086882, ENSMUSG00000092353, ENSMUSG00000081139
rs13476364	ENSMUSG00000026737, ENSMUSG00000026736, ENSMUSG00000083281
rs13476365	ENSMUSG00000037683, ENSMUSG00000023094, ENSMUSG00000083281, ENSMUSG00000087674
rs13476366	ENSMUSG00000023094, ENSMUSG00000026735, ENSMUSG00000026734, ENSMUSG00000043415, ENSMUSG00000087674, ENSMUSG00000087103, ENSMUSG00000085388, ENSMUSG00000056329, ENSMUSG00000084160, ENSMUSG00000086621, ENSMUSG00000080227, ENSMUSG00000087246, ENSMUSG00000083893, ENSMUSG00000083777, ENSMUSG00000060795, ENSMUSG00000077342, ENSMUSG00000065644
rs6292983	ENSMUSG00000026735, ENSMUSG00000026734, ENSMUSG00000043415, ENSMUSG00000087103, ENSMUSG00000085388, ENSMUSG00000056329, ENSMUSG00000084160, ENSMUSG00000086621, ENSMUSG00000080227, ENSMUSG00000087246, ENSMUSG00000083893, ENSMUSG00000083777, ENSMUSG00000060795, ENSMUSG00000082164, ENSMUSG00000081128, ENSMUSG00000077342, ENSMUSG00000065644, ENSMUSG00000065253
rs3688854	ENSMUSG00000082164, ENSMUSG00000081128, ENSMUSG00000091457, ENSMUSG00000065253, ENSMUSG00000036617
rs3674936	ENSMUSG00000091457, ENSMUSG00000036617
rs4139548	ENSMUSG00000036617
rs6407520	ENSMUSG00000085477, ENSMUSG00000036617
rs13476370	ENSMUSG00000085477, ENSMUSG00000086418, ENSMUSG00000036617
rs6165425	ENSMUSG00000036591, ENSMUSG00000026679, ENSMUSG00000086418, ENSMUSG00000085206, ENSMUSG00000075514, ENSMUSG00000086821, ENSMUSG00000087219, ENSMUSG00000089472, ENSMUSG00000089576
rs13476372	ENSMUSG00000036591, ENSMUSG00000026679, ENSMUSG00000048550, ENSMUSG00000085206, ENSMUSG00000075514, ENSMUSG00000086821, ENSMUSG00000087219, ENSMUSG00000084071, ENSMUSG00000085680, ENSMUSG00000080846, ENSMUSG00000089472, ENSMUSG00000089576
rs13476375	ENSMUSG00000045967, ENSMUSG00000084071, ENSMUSG00000085680, ENSMUSG00000080846, ENSMUSG00000077572
rs13476376	ENSMUSG00000081467, ENSMUSG00000077572
rs13476377	ENSMUSG00000081467
rs13476378	ENSMUSG00000082516
rs6369767	ENSMUSG00000026787, ENSMUSG00000082516, ENSMUSG00000083863, ENSMUSG00000083563, ENSMUSG00000082884, ENSMUSG00000083453, ENSMUSG00000085353, ENSMUSG00000083057, ENSMUSG00000092811
rs13476379	ENSMUSG00000026787, ENSMUSG00000026786, ENSMUSG00000026784, ENSMUSG00000058835, ENSMUSG00000026781, ENSMUSG00000026779, ENSMUSG00000026775, ENSMUSG00000083863, ENSMUSG00000083563, ENSMUSG00000082884, ENSMUSG00000083453, ENSMUSG00000085353, ENSMUSG00000083057, ENSMUSG00000069136, ENSMUSG00000081861, ENSMUSG00000090924, ENSMUSG00000083650, ENSMUSG00000081648, ENSMUSG00000084098, ENSMUSG00000026774,…
rs6193345	ENSMUSG00000026986, ENSMUSG00000026784, ENSMUSG00000058835, ENSMUSG00000026781, ENSMUSG00000026779, ENSMUSG00000026775, ENSMUSG00000069136, ENSMUSG00000081861, ENSMUSG00000090924, ENSMUSG00000083650, ENSMUSG00000081648, ENSMUSG00000084098, ENSMUSG00000081519, ENSMUSG00000083729, ENSMUSG00000084075, ENSMUSG00000083373, ENSMUSG00000026774, ENSMUSG00000069132, ENSMUSG00000026771, ENSMUSG00000084625,…
CEL-2_24053663	ENSMUSG00000091706, ENSMUSG00000026986, ENSMUSG00000061809, ENSMUSG00000026985, ENSMUSG00000044103, ENSMUSG00000026984, ENSMUSG00000026983, ENSMUSG00000046845, ENSMUSG00000026981, ENSMUSG00000026979, ENSMUSG00000026976, ENSMUSG00000004113, ENSMUSG00000036893, ENSMUSG00000026972, ENSMUSG00000026974, ENSMUSG00000026975, ENSMUSG00000036850, ENSMUSG00000036833, ENSMUSG00000006476, ENSMUSG00000036813,…
rs6164049	ENSMUSG00000091706, ENSMUSG00000092018, ENSMUSG00000026985, ENSMUSG00000044103, ENSMUSG00000026984, ENSMUSG00000026983, ENSMUSG00000046845, ENSMUSG00000026981, ENSMUSG00000026979, ENSMUSG00000026976, ENSMUSG00000004113, ENSMUSG00000036893, ENSMUSG00000026972, ENSMUSG00000026974, ENSMUSG00000026975, ENSMUSG00000036850, ENSMUSG00000036833, ENSMUSG00000006476, ENSMUSG00000036813, ENSMUSG00000036805,…
rs13476390	ENSMUSG00000092018, ENSMUSG00000015092, ENSMUSG00000026941, ENSMUSG00000036504, ENSMUSG00000029419, ENSMUSG00000015087, ENSMUSG00000026940, ENSMUSG00000026939, ENSMUSG00000026938, ENSMUSG00000036449, ENSMUSG00000026937, ENSMUSG00000045684, ENSMUSG00000047356, ENSMUSG00000062061, ENSMUSG00000049086, ENSMUSG00000079539, ENSMUSG00000026936, ENSMUSG00000069080, ENSMUSG00000036401, ENSMUSG00000023210,…
rs13476391	ENSMUSG00000026933, ENSMUSG00000036352, ENSMUSG00000026932, ENSMUSG00000026934, ENSMUSG00000036327, ENSMUSG00000090340, ENSMUSG00000079537, ENSMUSG00000082357, ENSMUSG00000087515, ENSMUSG00000087679, ENSMUSG00000087595, ENSMUSG00000085545, ENSMUSG00000093104
rs6360080	ENSMUSG00000026934, ENSMUSG00000036327, ENSMUSG00000090340, ENSMUSG00000079537, ENSMUSG00000048038, ENSMUSG00000026930, ENSMUSG00000087679, ENSMUSG00000087595, ENSMUSG00000085545
UT_2_26.61523	ENSMUSG00000026930, ENSMUSG00000075467, ENSMUSG00000026928
rs3681655	ENSMUSG00000091299, ENSMUSG00000026928, ENSMUSG00000036281, ENSMUSG00000026927, ENSMUSG00000026926, ENSMUSG00000026925, ENSMUSG00000026924, ENSMUSG00000026923, ENSMUSG00000086779, ENSMUSG00000085767, ENSMUSG00000086714, ENSMUSG00000085543, ENSMUSG00000082864, ENSMUSG00000086775, ENSMUSG00000082951, ENSMUSG00000026921, ENSMUSG00000092356, ENSMUSG00000026922, ENSMUSG00000036186, ENSMUSG00000026919,…
mCV23574676	ENSMUSG00000091299, ENSMUSG00000014873, ENSMUSG00000014867, ENSMUSG00000049897, ENSMUSG00000052406, ENSMUSG00000014852, ENSMUSG00000015488, ENSMUSG00000036067, ENSMUSG00000009214, ENSMUSG00000036040, ENSMUSG00000009216, ENSMUSG00000000889, ENSMUSG00000009614, ENSMUSG00000026927, ENSMUSG00000026926, ENSMUSG00000026925, ENSMUSG00000026924, ENSMUSG00000026923, ENSMUSG00000085767, ENSMUSG00000086714,…
rs3718405	ENSMUSG00000014873, ENSMUSG00000014867, ENSMUSG00000049897, ENSMUSG00000052406, ENSMUSG00000014852, ENSMUSG00000015488, ENSMUSG00000036067, ENSMUSG00000009214, ENSMUSG00000036040, ENSMUSG00000009216, ENSMUSG00000000889, ENSMUSG00000009614, ENSMUSG00000009621, ENSMUSG00000026918, ENSMUSG00000026917, ENSMUSG00000083335, ENSMUSG00000087364, ENSMUSG00000085008, ENSMUSG00000091192, ENSMUSG00000086669,…
rs13476396	ENSMUSG00000026918, ENSMUSG00000026917, ENSMUSG00000015846, ENSMUSG00000086669, ENSMUSG00000085929, ENSMUSG00000085766, ENSMUSG00000076364, ENSMUSG00000080538
rs6181760	ENSMUSG00000015846, ENSMUSG00000026837, ENSMUSG00000026835, ENSMUSG00000085766, ENSMUSG00000086560, ENSMUSG00000085693, ENSMUSG00000086425
rs13476398	ENSMUSG00000026835, ENSMUSG00000026833, ENSMUSG00000086560, ENSMUSG00000085693, ENSMUSG00000086425
rs13476399	ENSMUSG00000026833, ENSMUSG00000035829, ENSMUSG00000026831, ENSMUSG00000087196
rs13476400	ENSMUSG00000035829, ENSMUSG00000026831, ENSMUSG00000035772, ENSMUSG00000026829, ENSMUSG00000063611, ENSMUSG00000087196, ENSMUSG00000082895
rs6308258	ENSMUSG00000026829, ENSMUSG00000063611, ENSMUSG00000026821, ENSMUSG00000026818, ENSMUSG00000026816, ENSMUSG00000026815, ENSMUSG00000026812, ENSMUSG00000026809, ENSMUSG00000026807, ENSMUSG00000035666, ENSMUSG00000082895, ENSMUSG00000087667, ENSMUSG00000082796, ENSMUSG00000083115, ENSMUSG00000089055, ENSMUSG00000092832, ENSMUSG00000078061
rs13476402	ENSMUSG00000026818, ENSMUSG00000026816, ENSMUSG00000026815, ENSMUSG00000026812, ENSMUSG00000026809, ENSMUSG00000026807, ENSMUSG00000035666, ENSMUSG00000026806, ENSMUSG00000026805, ENSMUSG00000079502, ENSMUSG00000087667, ENSMUSG00000082796, ENSMUSG00000083115, ENSMUSG00000083773, ENSMUSG00000089055, ENSMUSG00000092832, ENSMUSG00000078061
rs3023797	ENSMUSG00000026805, ENSMUSG00000079502, ENSMUSG00000026803, ENSMUSG00000043535, ENSMUSG00000035513, ENSMUSG00000026799, ENSMUSG00000039844, ENSMUSG00000079496, ENSMUSG00000039826, ENSMUSG00000075425, ENSMUSG00000026798, ENSMUSG00000059316, ENSMUSG00000069020, ENSMUSG00000039798, ENSMUSG00000039787, ENSMUSG00000026790, ENSMUSG00000019715, ENSMUSG00000057738, ENSMUSG00000039715, ENSMUSG00000054766,…
rs3689602	ENSMUSG00000043535, ENSMUSG00000035513, ENSMUSG00000026799, ENSMUSG00000039844, ENSMUSG00000079496, ENSMUSG00000039826, ENSMUSG00000075425, ENSMUSG00000026798, ENSMUSG00000059316, ENSMUSG00000069020, ENSMUSG00000039798, ENSMUSG00000039787, ENSMUSG00000026790, ENSMUSG00000019715, ENSMUSG00000057738, ENSMUSG00000039715, ENSMUSG00000054766, ENSMUSG00000026785, ENSMUSG00000015335, ENSMUSG00000039686,…
rs13476408	ENSMUSG00000087435
UT_2_30.721805	ENSMUSG00000089762, ENSMUSG00000047363, ENSMUSG00000085275, ENSMUSG00000087268
rs13476409	ENSMUSG00000089762, ENSMUSG00000047363, ENSMUSG00000044320, ENSMUSG00000026857, ENSMUSG00000039483, ENSMUSG00000039476, ENSMUSG00000050737, ENSMUSG00000026848, ENSMUSG00000026849, ENSMUSG00000026851, ENSMUSG00000026854, ENSMUSG00000075415, ENSMUSG00000085275, ENSMUSG00000086405, ENSMUSG00000087268, ENSMUSG00000075416, ENSMUSG00000085491, ENSMUSG00000084143, ENSMUSG00000087269, ENSMUSG00000093091
rs13459062	ENSMUSG00000044320, ENSMUSG00000026857, ENSMUSG00000039483, ENSMUSG00000039476, ENSMUSG00000050737, ENSMUSG00000026848, ENSMUSG00000026849, ENSMUSG00000026851, ENSMUSG00000026854, ENSMUSG00000075415, ENSMUSG00000000194, ENSMUSG00000075416, ENSMUSG00000085491, ENSMUSG00000084143, ENSMUSG00000087269, ENSMUSG00000087430, ENSMUSG00000093091, ENSMUSG00000088891
mCV23209429	ENSMUSG00000062661, ENSMUSG00000087430, ENSMUSG00000088891
CEL-2_31394627	ENSMUSG00000085224, ENSMUSG00000083143, ENSMUSG00000087549, ENSMUSG00000090901, ENSMUSG00000055632, ENSMUSG00000076441, ENSMUSG00000026843, ENSMUSG00000079466, ENSMUSG00000039356, ENSMUSG00000026842, ENSMUSG00000043102, ENSMUSG00000084226, ENSMUSG00000093188
rs13476413	ENSMUSG00000085224, ENSMUSG00000083143, ENSMUSG00000087549, ENSMUSG00000090901, ENSMUSG00000086356, ENSMUSG00000085737, ENSMUSG00000081480, ENSMUSG00000086192, ENSMUSG00000090157, ENSMUSG00000026840, ENSMUSG00000001864, ENSMUSG00000001855, ENSMUSG00000050592, ENSMUSG00000051373, ENSMUSG00000076441, ENSMUSG00000026843, ENSMUSG00000079466, ENSMUSG00000039356, ENSMUSG00000026842, ENSMUSG00000043102,…
rs13459063	ENSMUSG00000086356, ENSMUSG00000085737, ENSMUSG00000081480, ENSMUSG00000086192, ENSMUSG00000090157, ENSMUSG00000086216, ENSMUSG00000066068, ENSMUSG00000083004, ENSMUSG00000085017, ENSMUSG00000026840, ENSMUSG00000001864, ENSMUSG00000001855, ENSMUSG00000050592, ENSMUSG00000051373, ENSMUSG00000039262, ENSMUSG00000039254, ENSMUSG00000002550, ENSMUSG00000044627, ENSMUSG00000002546, ENSMUSG00000026825,…
rs13459060	ENSMUSG00000066068, ENSMUSG00000083004, ENSMUSG00000085017, ENSMUSG00000039254, ENSMUSG00000002550, ENSMUSG00000044627, ENSMUSG00000002546, ENSMUSG00000026825, ENSMUSG00000039205, ENSMUSG00000039195, ENSMUSG00000026822, ENSMUSG00000026820, ENSMUSG00000026819, ENSMUSG00000039164, ENSMUSG00000039157, ENSMUSG00000026810, ENSMUSG00000075405, ENSMUSG00000046854, ENSMUSG00000090453, ENSMUSG00000079442,…
CEL-2_32752432	ENSMUSG00000085397, ENSMUSG00000087496, ENSMUSG00000026817, ENSMUSG00000026814, ENSMUSG00000009566, ENSMUSG00000009555, ENSMUSG00000059013, ENSMUSG00000009551, ENSMUSG00000039021, ENSMUSG00000009563, ENSMUSG00000053746, ENSMUSG00000038987, ENSMUSG00000026797, ENSMUSG00000026796, ENSMUSG00000026792, ENSMUSG00000038900, ENSMUSG00000026791, ENSMUSG00000064652, ENSMUSG00000092925, ENSMUSG00000065124,…
CEL-2_32981944	ENSMUSG00000085397, ENSMUSG00000087496, ENSMUSG00000085087, ENSMUSG00000026796, ENSMUSG00000026792, ENSMUSG00000038900, ENSMUSG00000026791, ENSMUSG00000038860, ENSMUSG00000064652, ENSMUSG00000088836, ENSMUSG00000065124
rs13476418	ENSMUSG00000085087, ENSMUSG00000082844, ENSMUSG00000085742, ENSMUSG00000038831, ENSMUSG00000004105, ENSMUSG00000068966, ENSMUSG00000088836, ENSMUSG00000093138
rs13476419	ENSMUSG00000082844, ENSMUSG00000085742, ENSMUSG00000086939, ENSMUSG00000052951, ENSMUSG00000081244, ENSMUSG00000085463, ENSMUSG00000086484, ENSMUSG00000085987, ENSMUSG00000068966, ENSMUSG00000026788, ENSMUSG00000038765, ENSMUSG00000038740, ENSMUSG00000093138, ENSMUSG00000089596
mCV25370550	ENSMUSG00000086939, ENSMUSG00000052951, ENSMUSG00000081244, ENSMUSG00000085463, ENSMUSG00000086484, ENSMUSG00000085987, ENSMUSG00000086904, ENSMUSG00000026788, ENSMUSG00000038765, ENSMUSG00000038740, ENSMUSG00000089596
gnf02.035.469	ENSMUSG00000086904, ENSMUSG00000087461
rs13476423	ENSMUSG00000087461, ENSMUSG00000084908, ENSMUSG00000083503, ENSMUSG00000083233, ENSMUSG00000081992, ENSMUSG00000038718
rs13476425	ENSMUSG00000084908, ENSMUSG00000083503, ENSMUSG00000083233, ENSMUSG00000081992, ENSMUSG00000087635, ENSMUSG00000081904, ENSMUSG00000038718, ENSMUSG00000038696, ENSMUSG00000026867, ENSMUSG00000026864, ENSMUSG00000070953, ENSMUSG00000035949, ENSMUSG00000026869, ENSMUSG00000026870, ENSMUSG00000089232
gnf02.031.593	ENSMUSG00000087635, ENSMUSG00000081904, ENSMUSG00000086001, ENSMUSG00000083533, ENSMUSG00000085599, ENSMUSG00000026867, ENSMUSG00000026864, ENSMUSG00000070953, ENSMUSG00000035949, ENSMUSG00000026869, ENSMUSG00000026870, ENSMUSG00000026873, ENSMUSG00000026875, ENSMUSG00000089232, ENSMUSG00000088754
rs13476427	ENSMUSG00000086001, ENSMUSG00000083533, ENSMUSG00000085599, ENSMUSG00000084768, ENSMUSG00000075391, ENSMUSG00000081841, ENSMUSG00000081421, ENSMUSG00000085668, ENSMUSG00000086555, ENSMUSG00000086449, ENSMUSG00000026873, ENSMUSG00000026875, ENSMUSG00000026874, ENSMUSG00000035875, ENSMUSG00000057110, ENSMUSG00000026878, ENSMUSG00000026879, ENSMUSG00000026880, ENSMUSG00000026882, ENSMUSG00000079421,…
rs3699934	ENSMUSG00000084768, ENSMUSG00000075391, ENSMUSG00000081841, ENSMUSG00000081421, ENSMUSG00000085668, ENSMUSG00000086555, ENSMUSG00000086449, ENSMUSG00000081496, ENSMUSG00000085141, ENSMUSG00000087187, ENSMUSG00000035875, ENSMUSG00000057110, ENSMUSG00000026878, ENSMUSG00000026879, ENSMUSG00000026880, ENSMUSG00000026882, ENSMUSG00000079421, ENSMUSG00000035778, ENSMUSG00000026883, ENSMUSG00000026885,…
CEL-2_36195927	ENSMUSG00000081496, ENSMUSG00000085141, ENSMUSG00000087187, ENSMUSG00000083034, ENSMUSG00000051052, ENSMUSG00000082583, ENSMUSG00000080936, ENSMUSG00000083101, ENSMUSG00000080960, ENSMUSG00000026889, ENSMUSG00000026887, ENSMUSG00000047250, ENSMUSG00000068950, ENSMUSG00000063287, ENSMUSG00000058803, ENSMUSG00000075387, ENSMUSG00000061305, ENSMUSG00000058205, ENSMUSG00000059251
gnf02.033.379	ENSMUSG00000083034, ENSMUSG00000051052, ENSMUSG00000082583, ENSMUSG00000080936, ENSMUSG00000083101, ENSMUSG00000080960, ENSMUSG00000082251, ENSMUSG00000068950, ENSMUSG00000063287, ENSMUSG00000058803, ENSMUSG00000075387, ENSMUSG00000061305, ENSMUSG00000058205, ENSMUSG00000059251, ENSMUSG00000063915, ENSMUSG00000057351, ENSMUSG00000049315, ENSMUSG00000061900
rs13476432	ENSMUSG00000082251, ENSMUSG00000083716, ENSMUSG00000084078, ENSMUSG00000081591, ENSMUSG00000081737, ENSMUSG00000081174, ENSMUSG00000083431, ENSMUSG00000086667, ENSMUSG00000068948, ENSMUSG00000063915, ENSMUSG00000057351, ENSMUSG00000049315, ENSMUSG00000061900, ENSMUSG00000075384, ENSMUSG00000050015, ENSMUSG00000075383, ENSMUSG00000053146, ENSMUSG00000075382, ENSMUSG00000055088, ENSMUSG00000075380,…
rs13476434	ENSMUSG00000083716, ENSMUSG00000084078, ENSMUSG00000081591, ENSMUSG00000081737, ENSMUSG00000081174, ENSMUSG00000083431, ENSMUSG00000086667, ENSMUSG00000068948, ENSMUSG00000083815, ENSMUSG00000049094, ENSMUSG00000075384, ENSMUSG00000050015, ENSMUSG00000075383, ENSMUSG00000053146, ENSMUSG00000075382, ENSMUSG00000055088, ENSMUSG00000075380, ENSMUSG00000070943, ENSMUSG00000055838, ENSMUSG00000075379,…
rs13476435	ENSMUSG00000083815, ENSMUSG00000049094, ENSMUSG00000059429, ENSMUSG00000068947, ENSMUSG00000049018, ENSMUSG00000009030, ENSMUSG00000075376, ENSMUSG00000066798, ENSMUSG00000050714, ENSMUSG00000035437, ENSMUSG00000053164, ENSMUSG00000077756, ENSMUSG00000064626
rs3709811	ENSMUSG00000083745, ENSMUSG00000050714, ENSMUSG00000035437, ENSMUSG00000026915, ENSMUSG00000053164, ENSMUSG00000092958
rs13476436	ENSMUSG00000083745, ENSMUSG00000092958
rs3022883	ENSMUSG00000035403
gnf02.034.575	ENSMUSG00000035403
rs13476438	ENSMUSG00000035392
rs13476439	ENSMUSG00000087294, ENSMUSG00000087539, ENSMUSG00000085950, ENSMUSG00000084124, ENSMUSG00000000247, ENSMUSG00000064468
rs13476444	ENSMUSG00000087294, ENSMUSG00000087539, ENSMUSG00000085950, ENSMUSG00000084124, ENSMUSG00000000247, ENSMUSG00000026749, ENSMUSG00000064468
rs3665986	ENSMUSG00000082931, ENSMUSG00000083722, ENSMUSG00000087062, ENSMUSG00000087164, ENSMUSG00000082508, ENSMUSG00000085201, ENSMUSG00000026750, ENSMUSG00000026751, ENSMUSG00000065578, ENSMUSG00000092689, ENSMUSG00000065423
rs13476445	ENSMUSG00000082931, ENSMUSG00000083722, ENSMUSG00000087062, ENSMUSG00000087164, ENSMUSG00000082508, ENSMUSG00000085201, ENSMUSG00000083776, ENSMUSG00000084184, ENSMUSG00000085755, ENSMUSG00000026751, ENSMUSG00000063972, ENSMUSG00000046618, ENSMUSG00000035295, ENSMUSG00000062997, ENSMUSG00000026755, ENSMUSG00000026754, ENSMUSG00000092651, ENSMUSG00000065578, ENSMUSG00000092689, ENSMUSG00000065423,…
rs13476446	ENSMUSG00000083776, ENSMUSG00000084184, ENSMUSG00000085755, ENSMUSG00000082315, ENSMUSG00000083157, ENSMUSG00000083686, ENSMUSG00000081144, ENSMUSG00000083401, ENSMUSG00000046618, ENSMUSG00000035295, ENSMUSG00000062997, ENSMUSG00000026755, ENSMUSG00000026754, ENSMUSG00000035236, ENSMUSG00000026753, ENSMUSG00000092651, ENSMUSG00000065127
rs3668077	ENSMUSG00000082315, ENSMUSG00000083157, ENSMUSG00000083686, ENSMUSG00000081144, ENSMUSG00000083401, ENSMUSG00000081839, ENSMUSG00000084285, ENSMUSG00000082015, ENSMUSG00000026753
rs6313371	ENSMUSG00000081839, ENSMUSG00000084285, ENSMUSG00000082015, ENSMUSG00000089500
rs3710255	ENSMUSG00000089500
CEL-2_40063411	ENSMUSG00000083240, ENSMUSG00000084171, ENSMUSG00000083398, ENSMUSG00000081577, ENSMUSG00000088512
rs6323034	ENSMUSG00000083240, ENSMUSG00000084171, ENSMUSG00000083398, ENSMUSG00000081577, ENSMUSG00000082536, ENSMUSG00000088512
rs3697051	ENSMUSG00000082536
rs6324652	ENSMUSG00000049252
rs13476452	ENSMUSG00000082930, ENSMUSG00000083260, ENSMUSG00000049252
rs13476454	ENSMUSG00000082930, ENSMUSG00000083260, ENSMUSG00000049252
rs4136879	ENSMUSG00000049252
rs13476456	ENSMUSG00000049252
rs6404799	ENSMUSG00000081999, ENSMUSG00000049252
rs13476457	ENSMUSG00000081999, ENSMUSG00000081085, ENSMUSG00000049252
rs3672528	ENSMUSG00000081085, ENSMUSG00000049252
rs13476459	ENSMUSG00000077351
rs6288325	ENSMUSG00000077351
rs13476463	ENSMUSG00000080994, ENSMUSG00000026866
rs13476464	ENSMUSG00000080994, ENSMUSG00000026866
rs13476466	ENSMUSG00000085089, ENSMUSG00000049744
rs3680197	ENSMUSG00000085089
rs13476467	ENSMUSG00000088124
mCV22297233	ENSMUSG00000088124
rs6166295	ENSMUSG00000083849
gnf02.043.701	ENSMUSG00000083849, ENSMUSG00000052248, ENSMUSG00000026872, ENSMUSG00000092679
rs3669981	ENSMUSG00000052248, ENSMUSG00000092679
rs13476470	ENSMUSG00000081830, ENSMUSG00000085591, ENSMUSG00000083510
rs6209424	ENSMUSG00000081830, ENSMUSG00000085591, ENSMUSG00000083510
rs13476472	ENSMUSG00000086202, ENSMUSG00000086710, ENSMUSG00000086830, ENSMUSG00000083807
rs3718404	ENSMUSG00000086202, ENSMUSG00000086710, ENSMUSG00000086830, ENSMUSG00000083807
rs3711308	ENSMUSG00000082679, ENSMUSG00000086644, ENSMUSG00000089144, ENSMUSG00000088868
gnf02.045.315	ENSMUSG00000082679, ENSMUSG00000086644, ENSMUSG00000089144, ENSMUSG00000088868
rs6265423	ENSMUSG00000088328
rs3699238	ENSMUSG00000092853, ENSMUSG00000088328
CEL-2_47522895	ENSMUSG00000083756, ENSMUSG00000092853
CEL-2_47694799	ENSMUSG00000083756
rs6314935	ENSMUSG00000082278
rs13476480	ENSMUSG00000082278, ENSMUSG00000083966, ENSMUSG00000083866, ENSMUSG00000080499
rs3675399	ENSMUSG00000083966, ENSMUSG00000083866, ENSMUSG00000082114, ENSMUSG00000080937, ENSMUSG00000081272, ENSMUSG00000084177, ENSMUSG00000082879, ENSMUSG00000085357, ENSMUSG00000085862, ENSMUSG00000082483, ENSMUSG00000081457, ENSMUSG00000083449, ENSMUSG00000085429, ENSMUSG00000052155, ENSMUSG00000026761, ENSMUSG00000036792, ENSMUSG00000069495, ENSMUSG00000026764, ENSMUSG00000026765, ENSMUSG00000050447,…
CEL-2_50605053	ENSMUSG00000082114, ENSMUSG00000080937, ENSMUSG00000081272, ENSMUSG00000084177, ENSMUSG00000082879, ENSMUSG00000085357, ENSMUSG00000085862, ENSMUSG00000082483, ENSMUSG00000081457, ENSMUSG00000083449, ENSMUSG00000085429, ENSMUSG00000082846, ENSMUSG00000052155, ENSMUSG00000026761, ENSMUSG00000036792, ENSMUSG00000069495, ENSMUSG00000026764, ENSMUSG00000026765, ENSMUSG00000050447, ENSMUSG00000026766,…
rs13476490	ENSMUSG00000082846, ENSMUSG00000083270
rs13476491	ENSMUSG00000083270, ENSMUSG00000017144
rs6269713	ENSMUSG00000081173, ENSMUSG00000086349, ENSMUSG00000086523, ENSMUSG00000017144
rs3720957	ENSMUSG00000081173, ENSMUSG00000086349, ENSMUSG00000086523, ENSMUSG00000086007
rs3725341	ENSMUSG00000086007, ENSMUSG00000089614
rs13476493	ENSMUSG00000084334, ENSMUSG00000083472, ENSMUSG00000056115, ENSMUSG00000089614
rs13476494	ENSMUSG00000083472, ENSMUSG00000085014, ENSMUSG00000081484, ENSMUSG00000087701, ENSMUSG00000056115
rs6395698	ENSMUSG00000081484, ENSMUSG00000087701, ENSMUSG00000080782, ENSMUSG00000036249, ENSMUSG00000026946, ENSMUSG00000053475, ENSMUSG00000036202
rs13476497	ENSMUSG00000080782, ENSMUSG00000036249, ENSMUSG00000026946, ENSMUSG00000053475, ENSMUSG00000036202
rs3675868	ENSMUSG00000081158, ENSMUSG00000086447, ENSMUSG00000036093, ENSMUSG00000089609
rs13476499	ENSMUSG00000081158, ENSMUSG00000086447, ENSMUSG00000085315, ENSMUSG00000082132, ENSMUSG00000036093, ENSMUSG00000089609
rs13476500	ENSMUSG00000082132, ENSMUSG00000085815, ENSMUSG00000025201, ENSMUSG00000055371
rs13476501	ENSMUSG00000090548, ENSMUSG00000085815, ENSMUSG00000025201, ENSMUSG00000055371, ENSMUSG00000036053
rs13476503	ENSMUSG00000090548, ENSMUSG00000036053, ENSMUSG00000061136, ENSMUSG00000026960, ENSMUSG00000088928
rs13476504	ENSMUSG00000082472, ENSMUSG00000026960, ENSMUSG00000088928
rs3665866	ENSMUSG00000082472, ENSMUSG00000080716, ENSMUSG00000083287, ENSMUSG00000088628
rs3722454	ENSMUSG00000080716, ENSMUSG00000083287, ENSMUSG00000075334, ENSMUSG00000089108, ENSMUSG00000088628, ENSMUSG00000064596
rs3658919	ENSMUSG00000082096, ENSMUSG00000080742, ENSMUSG00000083684, ENSMUSG00000075334, ENSMUSG00000089108, ENSMUSG00000089272, ENSMUSG00000064596
rs3686229	ENSMUSG00000082096, ENSMUSG00000080742, ENSMUSG00000083684, ENSMUSG00000089272
rs13476507	ENSMUSG00000089352, ENSMUSG00000060988
rs13476508	ENSMUSG00000082301, ENSMUSG00000089352
rs6201706	ENSMUSG00000091939, ENSMUSG00000082301, ENSMUSG00000087040, ENSMUSG00000082971, ENSMUSG00000026824
rs3699909	ENSMUSG00000091939, ENSMUSG00000082971, ENSMUSG00000026824
rs13476514	ENSMUSG00000082499, ENSMUSG00000082142
CEL-2_56060021	ENSMUSG00000082499, ENSMUSG00000082142
rs3662347	ENSMUSG00000082004
rs6253453	ENSMUSG00000082004, ENSMUSG00000082578
rs3712058	ENSMUSG00000082578, ENSMUSG00000084938, ENSMUSG00000086396, ENSMUSG00000026826, ENSMUSG00000077979
rs3707138	ENSMUSG00000084938, ENSMUSG00000086396, ENSMUSG00000080812, ENSMUSG00000054181, ENSMUSG00000084292, ENSMUSG00000026826, ENSMUSG00000077979
rs6247544	ENSMUSG00000080812, ENSMUSG00000054181, ENSMUSG00000084292, ENSMUSG00000084338, ENSMUSG00000081642, ENSMUSG00000084294, ENSMUSG00000026827, ENSMUSG00000087964
rs3663027	ENSMUSG00000084338, ENSMUSG00000081642, ENSMUSG00000084294, ENSMUSG00000087964
rs13476520	ENSMUSG00000053472, ENSMUSG00000026828, ENSMUSG00000026830
rs13476521	ENSMUSG00000053472, ENSMUSG00000086862, ENSMUSG00000026830
rs3672719	ENSMUSG00000086862, ENSMUSG00000086995, ENSMUSG00000082408, ENSMUSG00000026834, ENSMUSG00000091922
rs13476523	ENSMUSG00000086995, ENSMUSG00000082408, ENSMUSG00000026834, ENSMUSG00000026836, ENSMUSG00000091922
rs13476524	ENSMUSG00000086129, ENSMUSG00000080985, ENSMUSG00000082800, ENSMUSG00000026839
rs13476525	ENSMUSG00000086129, ENSMUSG00000080985, ENSMUSG00000082800, ENSMUSG00000082989, ENSMUSG00000084250, ENSMUSG00000087455, ENSMUSG00000083276, ENSMUSG00000080982, ENSMUSG00000081157, ENSMUSG00000081236, ENSMUSG00000085975, ENSMUSG00000087181, ENSMUSG00000086603, ENSMUSG00000082330, ENSMUSG00000080198, ENSMUSG00000086196, ENSMUSG00000087283, ENSMUSG00000086578, ENSMUSG00000084115, ENSMUSG00000083195,…
rs3660779	ENSMUSG00000082989, ENSMUSG00000084250, ENSMUSG00000087455, ENSMUSG00000083276, ENSMUSG00000080982, ENSMUSG00000081157, ENSMUSG00000081236, ENSMUSG00000085975, ENSMUSG00000087181, ENSMUSG00000086603, ENSMUSG00000082330, ENSMUSG00000080198, ENSMUSG00000086196, ENSMUSG00000087283, ENSMUSG00000086578, ENSMUSG00000084115, ENSMUSG00000083195, ENSMUSG00000075325, ENSMUSG00000083334, ENSMUSG00000083197,…
rs13476534	ENSMUSG00000075325, ENSMUSG00000083334, ENSMUSG00000083197, ENSMUSG00000081954, ENSMUSG00000026970, ENSMUSG00000064289, ENSMUSG00000090649, ENSMUSG00000080547, ENSMUSG00000088340, ENSMUSG00000077464
rs13476535	ENSMUSG00000081954, ENSMUSG00000064289, ENSMUSG00000090649, ENSMUSG00000092660, ENSMUSG00000087794, ENSMUSG00000088340
rs4223189	ENSMUSG00000035033, ENSMUSG00000092660, ENSMUSG00000087794
rs3688501	ENSMUSG00000083018, ENSMUSG00000035033
rs6318340	ENSMUSG00000083018, ENSMUSG00000026904, ENSMUSG00000035000
rs13476536	ENSMUSG00000087518, ENSMUSG00000087681, ENSMUSG00000087422, ENSMUSG00000035000, ENSMUSG00000000394, ENSMUSG00000000392
rs3022886	ENSMUSG00000087681, ENSMUSG00000087422, ENSMUSG00000000394, ENSMUSG00000000392, ENSMUSG00000026896
rs3709716	ENSMUSG00000081817, ENSMUSG00000085029, ENSMUSG00000026893, ENSMUSG00000077546
rs13476538	ENSMUSG00000081817, ENSMUSG00000085029, ENSMUSG00000026893, ENSMUSG00000077546
CEL-2_63291612	ENSMUSG00000065837
rs13476540	ENSMUSG00000065837
rs3664317	ENSMUSG00000075324
rs6314726	ENSMUSG00000075324
rs13476543	ENSMUSG00000087702, ENSMUSG00000082127, ENSMUSG00000081065
rs3676478	ENSMUSG00000082127, ENSMUSG00000081065
rs6302554	ENSMUSG00000084104, ENSMUSG00000026888
rs6222797	ENSMUSG00000084104, ENSMUSG00000086881, ENSMUSG00000083707, ENSMUSG00000080766, ENSMUSG00000086701, ENSMUSG00000026888, ENSMUSG00000034903, ENSMUSG00000061171, ENSMUSG00000088197
rs13476547	ENSMUSG00000086881, ENSMUSG00000083707, ENSMUSG00000080766, ENSMUSG00000086701, ENSMUSG00000061171, ENSMUSG00000057182, ENSMUSG00000088197
rs13476548	ENSMUSG00000052865, ENSMUSG00000075318
gnf02.064.546	ENSMUSG00000052865, ENSMUSG00000085160, ENSMUSG00000080728, ENSMUSG00000086671, ENSMUSG00000044647, ENSMUSG00000026994, ENSMUSG00000088306
rs13476551	ENSMUSG00000085160, ENSMUSG00000080728, ENSMUSG00000086671, ENSMUSG00000026994, ENSMUSG00000088306
rs6236226	ENSMUSG00000085386, ENSMUSG00000080855
rs3723010	ENSMUSG00000087301, ENSMUSG00000080855, ENSMUSG00000081307, ENSMUSG00000075316, ENSMUSG00000088994
rs6203570	ENSMUSG00000081307, ENSMUSG00000081973, ENSMUSG00000082218, ENSMUSG00000034810, ENSMUSG00000088994
rs13476553	ENSMUSG00000081973, ENSMUSG00000082218
rs3022885	ENSMUSG00000086908, ENSMUSG00000075314
rs6177630	ENSMUSG00000086908, ENSMUSG00000075314, ENSMUSG00000087043, ENSMUSG00000067582, ENSMUSG00000088043
rs13476555	ENSMUSG00000087043, ENSMUSG00000087467, ENSMUSG00000027022, ENSMUSG00000067582, ENSMUSG00000088043
rs13476556	ENSMUSG00000083910, ENSMUSG00000081299
rs6305730	ENSMUSG00000083910, ENSMUSG00000081299
rs13476557	ENSMUSG00000081257, ENSMUSG00000081899, ENSMUSG00000034780
rs6381994	ENSMUSG00000081257, ENSMUSG00000081899, ENSMUSG00000034780
rs6353593	ENSMUSG00000085182, ENSMUSG00000075312, ENSMUSG00000053896, ENSMUSG00000088365
mCV23778822	ENSMUSG00000085182, ENSMUSG00000075312, ENSMUSG00000082836, ENSMUSG00000053896, ENSMUSG00000079324, ENSMUSG00000048204, ENSMUSG00000088365
rs3726227	ENSMUSG00000082836
rs6371268	ENSMUSG00000027035
rs3022887	ENSMUSG00000034738, ENSMUSG00000005233, ENSMUSG00000005232, ENSMUSG00000093198
rs8263587	ENSMUSG00000086819, ENSMUSG00000083592, ENSMUSG00000034738, ENSMUSG00000005233, ENSMUSG00000005232, ENSMUSG00000027048, ENSMUSG00000093198
rs8263080	ENSMUSG00000086819, ENSMUSG00000083592, ENSMUSG00000027068
rs13476560	ENSMUSG00000027068, ENSMUSG00000027070
gnf02.068.256	ENSMUSG00000063145, ENSMUSG00000075307, ENSMUSG00000027086
rs6275559	ENSMUSG00000082345, ENSMUSG00000063145, ENSMUSG00000075307, ENSMUSG00000027086
UT_2_70.039995	ENSMUSG00000082345, ENSMUSG00000083007, ENSMUSG00000070883
rs4223211	ENSMUSG00000083007, ENSMUSG00000081857, ENSMUSG00000089902, ENSMUSG00000085735, ENSMUSG00000070883, ENSMUSG00000027088, ENSMUSG00000042155, ENSMUSG00000068882, ENSMUSG00000051730
mCV25429456	ENSMUSG00000081857, ENSMUSG00000089902, ENSMUSG00000085735, ENSMUSG00000086132, ENSMUSG00000042155, ENSMUSG00000068882, ENSMUSG00000051730, ENSMUSG00000044308
rs13476563	ENSMUSG00000086132
rs4136610	ENSMUSG00000042064
rs6165818	ENSMUSG00000047965, ENSMUSG00000087264, ENSMUSG00000086515, ENSMUSG00000086699, ENSMUSG00000082303, ENSMUSG00000085868, ENSMUSG00000075304, ENSMUSG00000075302, ENSMUSG00000070880, ENSMUSG00000014959, ENSMUSG00000041997
rs13476567	ENSMUSG00000047965, ENSMUSG00000087264, ENSMUSG00000086515, ENSMUSG00000086699, ENSMUSG00000082303, ENSMUSG00000085868, ENSMUSG00000041966, ENSMUSG00000027015, ENSMUSG00000075304, ENSMUSG00000075302, ENSMUSG00000070880, ENSMUSG00000014959, ENSMUSG00000041997, ENSMUSG00000041975
rs3682843	ENSMUSG00000041966, ENSMUSG00000027015, ENSMUSG00000027012
rs4223216	ENSMUSG00000082190, ENSMUSG00000027012, ENSMUSG00000027010
rs3670752	ENSMUSG00000082190, ENSMUSG00000086846
rs6364085	ENSMUSG00000086846
UT_2_71.782507	ENSMUSG00000084946, ENSMUSG00000041921, ENSMUSG00000041911, ENSMUSG00000023391, ENSMUSG00000087789, ENSMUSG00000088066
rs3664661	ENSMUSG00000090953, ENSMUSG00000084946, ENSMUSG00000087570, ENSMUSG00000086641, ENSMUSG00000084794, ENSMUSG00000081878, ENSMUSG00000041921, ENSMUSG00000041911, ENSMUSG00000023391, ENSMUSG00000064263, ENSMUSG00000087789, ENSMUSG00000088066
rs6295014	ENSMUSG00000090953, ENSMUSG00000087570, ENSMUSG00000086641, ENSMUSG00000084794, ENSMUSG00000081878, ENSMUSG00000087345, ENSMUSG00000085439, ENSMUSG00000085001, ENSMUSG00000064263, ENSMUSG00000027111, ENSMUSG00000006494, ENSMUSG00000088297
UT_2_72.633351	ENSMUSG00000087345, ENSMUSG00000085439, ENSMUSG00000085001, ENSMUSG00000006494, ENSMUSG00000088297
rs13476570	ENSMUSG00000086231, ENSMUSG00000084261, ENSMUSG00000088302
rs13476571	ENSMUSG00000086231, ENSMUSG00000084261, ENSMUSG00000081538, ENSMUSG00000080865, ENSMUSG00000083279, ENSMUSG00000081957, ENSMUSG00000085252, ENSMUSG00000085427, ENSMUSG00000084213, ENSMUSG00000063714, ENSMUSG00000004085, ENSMUSG00000055612, ENSMUSG00000027109, ENSMUSG00000079286, ENSMUSG00000092851, ENSMUSG00000092984, ENSMUSG00000088302
rs13476572	ENSMUSG00000081538, ENSMUSG00000080865, ENSMUSG00000083279, ENSMUSG00000081957, ENSMUSG00000085252, ENSMUSG00000085427, ENSMUSG00000084213, ENSMUSG00000063714, ENSMUSG00000082455, ENSMUSG00000083569, ENSMUSG00000083976, ENSMUSG00000085519, ENSMUSG00000086546, ENSMUSG00000087176, ENSMUSG00000085768, ENSMUSG00000055612, ENSMUSG00000027109, ENSMUSG00000079286, ENSMUSG00000027108, ENSMUSG00000068859,…
CEL-2_73370728	ENSMUSG00000075281, ENSMUSG00000082455, ENSMUSG00000083569, ENSMUSG00000083976, ENSMUSG00000085519, ENSMUSG00000086546, ENSMUSG00000087176, ENSMUSG00000085768, ENSMUSG00000086069, ENSMUSG00000086382, ENSMUSG00000086544, ENSMUSG00000085838, ENSMUSG00000081062, ENSMUSG00000068859, ENSMUSG00000041777, ENSMUSG00000008226, ENSMUSG00000041762, ENSMUSG00000075284, ENSMUSG00000027107, ENSMUSG00000056486,…
CEL-2_73831468	ENSMUSG00000075281, ENSMUSG00000086382, ENSMUSG00000086544, ENSMUSG00000085838, ENSMUSG00000081062, ENSMUSG00000083072, ENSMUSG00000027107, ENSMUSG00000056486, ENSMUSG00000027104, ENSMUSG00000018770, ENSMUSG00000092951
rs6367022	ENSMUSG00000083072, ENSMUSG00000085387, ENSMUSG00000084791, ENSMUSG00000085405
rs3689263	ENSMUSG00000085387, ENSMUSG00000084791, ENSMUSG00000085405
rs13476577	ENSMUSG00000087205, ENSMUSG00000075279, ENSMUSG00000082973, ENSMUSG00000092315, ENSMUSG00000052371, ENSMUSG00000075277, ENSMUSG00000085015, ENSMUSG00000086559, ENSMUSG00000081156, ENSMUSG00000009207, ENSMUSG00000001815, ENSMUSG00000001819, ENSMUSG00000001823, ENSMUSG00000042499, ENSMUSG00000050368, ENSMUSG00000086077, ENSMUSG00000043342, ENSMUSG00000027102, ENSMUSG00000079277, ENSMUSG00000042464,…
rs13476580	ENSMUSG00000087205, ENSMUSG00000075279, ENSMUSG00000082973, ENSMUSG00000092315, ENSMUSG00000052371, ENSMUSG00000075277, ENSMUSG00000085015, ENSMUSG00000086559, ENSMUSG00000081156, ENSMUSG00000083837, ENSMUSG00000009207, ENSMUSG00000001815, ENSMUSG00000001819, ENSMUSG00000001823, ENSMUSG00000042499, ENSMUSG00000050368, ENSMUSG00000086077, ENSMUSG00000043342, ENSMUSG00000027102, ENSMUSG00000079277,…
rs3696052	ENSMUSG00000083837, ENSMUSG00000084574
rs6284085	ENSMUSG00000087333, ENSMUSG00000086044
rs13476581	ENSMUSG00000087333, ENSMUSG00000086044, ENSMUSG00000081406, ENSMUSG00000075276, ENSMUSG00000086200, ENSMUSG00000087504, ENSMUSG00000086576
rs3683059	ENSMUSG00000081406, ENSMUSG00000075276, ENSMUSG00000086200, ENSMUSG00000087504, ENSMUSG00000086576, ENSMUSG00000082152, ENSMUSG00000059005, ENSMUSG00000093242
rs13459064	ENSMUSG00000082152, ENSMUSG00000087222, ENSMUSG00000087527, ENSMUSG00000086813, ENSMUSG00000081833, ENSMUSG00000082187, ENSMUSG00000059005, ENSMUSG00000015839, ENSMUSG00000042410, ENSMUSG00000075273, ENSMUSG00000075272, ENSMUSG00000075271, ENSMUSG00000093242, ENSMUSG00000089015
rs3713848	ENSMUSG00000087222, ENSMUSG00000087527, ENSMUSG00000086813, ENSMUSG00000081833, ENSMUSG00000082187, ENSMUSG00000042410, ENSMUSG00000075273, ENSMUSG00000075272, ENSMUSG00000075271, ENSMUSG00000089015
rs3713454	ENSMUSG00000056436, ENSMUSG00000042369
rs3669217	ENSMUSG00000086354, ENSMUSG00000056436, ENSMUSG00000042369, ENSMUSG00000042359, ENSMUSG00000002731, ENSMUSG00000075267, ENSMUSG00000002732, ENSMUSG00000002733, ENSMUSG00000051747, ENSMUSG00000092825
rs6281904	ENSMUSG00000086354, ENSMUSG00000002731, ENSMUSG00000075267, ENSMUSG00000002732, ENSMUSG00000002733, ENSMUSG00000051747, ENSMUSG00000092825
rs3670874	ENSMUSG00000084087, ENSMUSG00000081611, ENSMUSG00000085277, ENSMUSG00000082006, ENSMUSG00000042272
rs3711780	ENSMUSG00000084087, ENSMUSG00000081611, ENSMUSG00000085277, ENSMUSG00000082006
rs6360325	ENSMUSG00000085845, ENSMUSG00000089568
gnf02.076.311	ENSMUSG00000087102, ENSMUSG00000087353, ENSMUSG00000081719, ENSMUSG00000027014, ENSMUSG00000089568
rs13476589	ENSMUSG00000087102, ENSMUSG00000087353, ENSMUSG00000081719, ENSMUSG00000085431, ENSMUSG00000054510, ENSMUSG00000082701, ENSMUSG00000082046, ENSMUSG00000084239, ENSMUSG00000082731, ENSMUSG00000084101, ENSMUSG00000083950, ENSMUSG00000080984, ENSMUSG00000083691, ENSMUSG00000027014, ENSMUSG00000027011, ENSMUSG00000027009, ENSMUSG00000089462
CEL-2_79237503	ENSMUSG00000054510, ENSMUSG00000082701, ENSMUSG00000082046, ENSMUSG00000084239, ENSMUSG00000082731, ENSMUSG00000084101, ENSMUSG00000083950, ENSMUSG00000080984, ENSMUSG00000083691, ENSMUSG00000081284, ENSMUSG00000027011, ENSMUSG00000027009, ENSMUSG00000088915, ENSMUSG00000089462
rs13476593	ENSMUSG00000090313, ENSMUSG00000081284, ENSMUSG00000034701, ENSMUSG00000088915
rs3680028	ENSMUSG00000090313, ENSMUSG00000034701, ENSMUSG00000027007
rs13476594	ENSMUSG00000083519, ENSMUSG00000085921, ENSMUSG00000082494, ENSMUSG00000081487, ENSMUSG00000083284, ENSMUSG00000034683, ENSMUSG00000059173, ENSMUSG00000050114, ENSMUSG00000027006, ENSMUSG00000027004, ENSMUSG00000027002, ENSMUSG00000064669
rs3722345	ENSMUSG00000083519, ENSMUSG00000085921, ENSMUSG00000082494, ENSMUSG00000081487, ENSMUSG00000083284, ENSMUSG00000086436, ENSMUSG00000064193, ENSMUSG00000084107, ENSMUSG00000084297, ENSMUSG00000081566, ENSMUSG00000084005, ENSMUSG00000059173, ENSMUSG00000050114, ENSMUSG00000027006, ENSMUSG00000027004, ENSMUSG00000027002, ENSMUSG00000027001, ENSMUSG00000026999, ENSMUSG00000065261, ENSMUSG00000065141,…
rs13476598	ENSMUSG00000086436, ENSMUSG00000064193, ENSMUSG00000084107, ENSMUSG00000084297, ENSMUSG00000081566, ENSMUSG00000084005, ENSMUSG00000027001, ENSMUSG00000026999, ENSMUSG00000065261, ENSMUSG00000065141, ENSMUSG00000077404
rs6212296	ENSMUSG00000088194
rs13476600	ENSMUSG00000088194
rs3667007	ENSMUSG00000082666
gnf02.080.843	ENSMUSG00000082666, ENSMUSG00000087061, ENSMUSG00000080979, ENSMUSG00000083804
mCV23002990	ENSMUSG00000087061, ENSMUSG00000080979, ENSMUSG00000083804, ENSMUSG00000081122
gnf02.081.380	ENSMUSG00000081122
rs13476608	ENSMUSG00000075249
rs13476609	ENSMUSG00000081400, ENSMUSG00000083291, ENSMUSG00000080925, ENSMUSG00000083389
rs13476610	ENSMUSG00000081400, ENSMUSG00000083291, ENSMUSG00000080925, ENSMUSG00000083389, ENSMUSG00000080949, ENSMUSG00000082460
gnf02.082.243	ENSMUSG00000080949, ENSMUSG00000082460, ENSMUSG00000085450, ENSMUSG00000085335, ENSMUSG00000081801, ENSMUSG00000091063, ENSMUSG00000090496, ENSMUSG00000089658, ENSMUSG00000091152, ENSMUSG00000092146, ENSMUSG00000091729, ENSMUSG00000090524, ENSMUSG00000084359, ENSMUSG00000027091, ENSMUSG00000027087, ENSMUSG00000048388, ENSMUSG00000034552, ENSMUSG00000075239, ENSMUSG00000075238, ENSMUSG00000075237,…
rs4137692	ENSMUSG00000085450, ENSMUSG00000085335, ENSMUSG00000081801, ENSMUSG00000091063, ENSMUSG00000090496, ENSMUSG00000089658, ENSMUSG00000091152, ENSMUSG00000092146, ENSMUSG00000091729, ENSMUSG00000090524, ENSMUSG00000084359, ENSMUSG00000081980, ENSMUSG00000084198, ENSMUSG00000087362, ENSMUSG00000027091, ENSMUSG00000027087, ENSMUSG00000048388, ENSMUSG00000034552, ENSMUSG00000075239, ENSMUSG00000075238,…
rs6280546	ENSMUSG00000081980, ENSMUSG00000084198, ENSMUSG00000087362, ENSMUSG00000086598, ENSMUSG00000059588, ENSMUSG00000027082, ENSMUSG00000034101, ENSMUSG00000076437, ENSMUSG00000050043, ENSMUSG00000027080, ENSMUSG00000034075, ENSMUSG00000027079, ENSMUSG00000034059, ENSMUSG00000065484, ENSMUSG00000077382, ENSMUSG00000093115
rs8273639	ENSMUSG00000086598, ENSMUSG00000034101, ENSMUSG00000076437, ENSMUSG00000050043, ENSMUSG00000027080, ENSMUSG00000034075, ENSMUSG00000027079, ENSMUSG00000034059, ENSMUSG00000023224, ENSMUSG00000027078, ENSMUSG00000027077, ENSMUSG00000027076, ENSMUSG00000027075, ENSMUSG00000050896, ENSMUSG00000027074, ENSMUSG00000027073, ENSMUSG00000027072, ENSMUSG00000027071, ENSMUSG00000092843, ENSMUSG00000065484,…
rs4223257	ENSMUSG00000086969, ENSMUSG00000027078, ENSMUSG00000027077, ENSMUSG00000027076, ENSMUSG00000027075, ENSMUSG00000050896, ENSMUSG00000027074, ENSMUSG00000027073, ENSMUSG00000027072, ENSMUSG00000027071, ENSMUSG00000027067, ENSMUSG00000033955, ENSMUSG00000092843
UT_2_85.503755	ENSMUSG00000086969, ENSMUSG00000033955, ENSMUSG00000044338
mCV25302572	ENSMUSG00000082534, ENSMUSG00000085135, ENSMUSG00000086905, ENSMUSG00000085025, ENSMUSG00000081014, ENSMUSG00000075224
rs6199827	ENSMUSG00000082534, ENSMUSG00000085135, ENSMUSG00000086905, ENSMUSG00000085025, ENSMUSG00000081014, ENSMUSG00000082712, ENSMUSG00000081047, ENSMUSG00000081955, ENSMUSG00000081328, ENSMUSG00000082577, ENSMUSG00000083358, ENSMUSG00000075224, ENSMUSG00000075223, ENSMUSG00000075222, ENSMUSG00000075221, ENSMUSG00000075220, ENSMUSG00000075219, ENSMUSG00000075218, ENSMUSG00000075217, ENSMUSG00000059990,…
rs3689658	ENSMUSG00000082712, ENSMUSG00000081047, ENSMUSG00000081955, ENSMUSG00000081328, ENSMUSG00000082577, ENSMUSG00000083358, ENSMUSG00000044228, ENSMUSG00000075223, ENSMUSG00000075222, ENSMUSG00000075221, ENSMUSG00000075220, ENSMUSG00000075219, ENSMUSG00000075218, ENSMUSG00000075217, ENSMUSG00000059990, ENSMUSG00000046076, ENSMUSG00000075215, ENSMUSG00000075214, ENSMUSG00000075212, ENSMUSG00000075211,…
rs13476615	ENSMUSG00000044228, ENSMUSG00000081057, ENSMUSG00000083029, ENSMUSG00000082754, ENSMUSG00000082892, ENSMUSG00000050603, ENSMUSG00000043226, ENSMUSG00000075210, ENSMUSG00000053287, ENSMUSG00000059379, ENSMUSG00000033850, ENSMUSG00000075209, ENSMUSG00000043892, ENSMUSG00000075208, ENSMUSG00000046975, ENSMUSG00000057761, ENSMUSG00000050128, ENSMUSG00000075206, ENSMUSG00000058884, ENSMUSG00000042863,…
mCV25115393	ENSMUSG00000081057, ENSMUSG00000083029, ENSMUSG00000082754, ENSMUSG00000082892, ENSMUSG00000083418, ENSMUSG00000083594, ENSMUSG00000050577, ENSMUSG00000083969, ENSMUSG00000083864, ENSMUSG00000068825, ENSMUSG00000084117, ENSMUSG00000080752, ENSMUSG00000082547, ENSMUSG00000081027, ENSMUSG00000080924, ENSMUSG00000080986, ENSMUSG00000068824, ENSMUSG00000075209, ENSMUSG00000043892, ENSMUSG00000075208,…
rs13476618	ENSMUSG00000083418, ENSMUSG00000083594, ENSMUSG00000050577, ENSMUSG00000083969, ENSMUSG00000083864, ENSMUSG00000068825, ENSMUSG00000084117, ENSMUSG00000080752, ENSMUSG00000082547, ENSMUSG00000081027, ENSMUSG00000080924, ENSMUSG00000080986, ENSMUSG00000068824, ENSMUSG00000057207, ENSMUSG00000059873, ENSMUSG00000044923, ENSMUSG00000043267, ENSMUSG00000042796, ENSMUSG00000045392, ENSMUSG00000060422,…
rs3698393	ENSMUSG00000084016, ENSMUSG00000086338, ENSMUSG00000083147, ENSMUSG00000075174, ENSMUSG00000075173, ENSMUSG00000075172, ENSMUSG00000047969, ENSMUSG00000078420, ENSMUSG00000044213, ENSMUSG00000075171, ENSMUSG00000075170, ENSMUSG00000075169, ENSMUSG00000075168, ENSMUSG00000070875, ENSMUSG00000075167, ENSMUSG00000049843, ENSMUSG00000075166, ENSMUSG00000075165
rs3675737	ENSMUSG00000084016, ENSMUSG00000086338, ENSMUSG00000083147, ENSMUSG00000081610, ENSMUSG00000089720, ENSMUSG00000078420, ENSMUSG00000044213, ENSMUSG00000075171, ENSMUSG00000075170, ENSMUSG00000075169, ENSMUSG00000075168, ENSMUSG00000070875, ENSMUSG00000075167, ENSMUSG00000049843, ENSMUSG00000075166, ENSMUSG00000075165, ENSMUSG00000075164, ENSMUSG00000075163, ENSMUSG00000075161, ENSMUSG00000075160,…
rs13476620	ENSMUSG00000081610, ENSMUSG00000089720, ENSMUSG00000081041, ENSMUSG00000081168, ENSMUSG00000081853, ENSMUSG00000084043, ENSMUSG00000070855, ENSMUSG00000082225, ENSMUSG00000083706, ENSMUSG00000083550, ENSMUSG00000083211, ENSMUSG00000081907, ENSMUSG00000075164, ENSMUSG00000075163, ENSMUSG00000075161, ENSMUSG00000075160, ENSMUSG00000075159, ENSMUSG00000075158, ENSMUSG00000044487, ENSMUSG00000070857,…
rs13476621	ENSMUSG00000081041, ENSMUSG00000081168, ENSMUSG00000081853, ENSMUSG00000084043, ENSMUSG00000070855, ENSMUSG00000082225, ENSMUSG00000083706, ENSMUSG00000083550, ENSMUSG00000083211, ENSMUSG00000081907, ENSMUSG00000082028, ENSMUSG00000081762, ENSMUSG00000083267, ENSMUSG00000082908, ENSMUSG00000082417, ENSMUSG00000081132, ENSMUSG00000083688, ENSMUSG00000044487, ENSMUSG00000070857, ENSMUSG00000070856,…
mCV24333820	ENSMUSG00000082028, ENSMUSG00000081762, ENSMUSG00000083267, ENSMUSG00000082908, ENSMUSG00000082417, ENSMUSG00000081132, ENSMUSG00000083688, ENSMUSG00000082428, ENSMUSG00000090018, ENSMUSG00000082227, ENSMUSG00000083185, ENSMUSG00000081908, ENSMUSG00000070853, ENSMUSG00000070852, ENSMUSG00000047594, ENSMUSG00000043274, ENSMUSG00000050772, ENSMUSG00000058194, ENSMUSG00000025839, ENSMUSG00000025838,…
rs3723781	ENSMUSG00000082428, ENSMUSG00000090018, ENSMUSG00000082227, ENSMUSG00000083185, ENSMUSG00000081908, ENSMUSG00000082982, ENSMUSG00000081234, ENSMUSG00000082056, ENSMUSG00000081345, ENSMUSG00000068819, ENSMUSG00000068818, ENSMUSG00000075155, ENSMUSG00000075154, ENSMUSG00000075153, ENSMUSG00000075151, ENSMUSG00000075150, ENSMUSG00000075149, ENSMUSG00000068817, ENSMUSG00000075148, ENSMUSG00000068816,…
rs13476625	ENSMUSG00000082982, ENSMUSG00000081234, ENSMUSG00000082056, ENSMUSG00000081345, ENSMUSG00000089884, ENSMUSG00000046590, ENSMUSG00000084405, ENSMUSG00000082010, ENSMUSG00000086378, ENSMUSG00000082237, ENSMUSG00000080713, ENSMUSG00000083855, ENSMUSG00000075128, ENSMUSG00000047039, ENSMUSG00000045225, ENSMUSG00000048197, ENSMUSG00000075146, ENSMUSG00000075145, ENSMUSG00000075144, ENSMUSG00000075143,…
rs6314788	ENSMUSG00000089884, ENSMUSG00000046590, ENSMUSG00000084405, ENSMUSG00000082010, ENSMUSG00000086378, ENSMUSG00000082237, ENSMUSG00000080713, ENSMUSG00000083855, ENSMUSG00000075128, ENSMUSG00000090097, ENSMUSG00000075140, ENSMUSG00000075139, ENSMUSG00000075137, ENSMUSG00000075136, ENSMUSG00000075135, ENSMUSG00000075134, ENSMUSG00000061342, ENSMUSG00000075133, ENSMUSG00000075132, ENSMUSG00000050023,…
rs13476626	ENSMUSG00000090097, ENSMUSG00000082882, ENSMUSG00000081073, ENSMUSG00000082885, ENSMUSG00000081948, ENSMUSG00000087234, ENSMUSG00000081836, ENSMUSG00000075116, ENSMUSG00000056995, ENSMUSG00000075127, ENSMUSG00000075126, ENSMUSG00000075125, ENSMUSG00000075124, ENSMUSG00000049372, ENSMUSG00000051424, ENSMUSG00000057735, ENSMUSG00000068810, ENSMUSG00000068809, ENSMUSG00000068808, ENSMUSG00000060827,…
rs13476628	ENSMUSG00000082882, ENSMUSG00000081073, ENSMUSG00000082885, ENSMUSG00000081948, ENSMUSG00000087234, ENSMUSG00000081836, ENSMUSG00000075116, ENSMUSG00000086737, ENSMUSG00000075111, ENSMUSG00000057735, ENSMUSG00000068810, ENSMUSG00000068809, ENSMUSG00000068808, ENSMUSG00000060827, ENSMUSG00000075121, ENSMUSG00000075120, ENSMUSG00000075119, ENSMUSG00000075117, ENSMUSG00000089892, ENSMUSG00000075115,…
rs6404809	ENSMUSG00000086737, ENSMUSG00000075111, ENSMUSG00000080784, ENSMUSG00000086793, ENSMUSG00000082581, ENSMUSG00000075112, ENSMUSG00000048226, ENSMUSG00000089751, ENSMUSG00000075110, ENSMUSG00000075108, ENSMUSG00000075107, ENSMUSG00000075106, ENSMUSG00000075105, ENSMUSG00000075104, ENSMUSG00000075103, ENSMUSG00000075102, ENSMUSG00000075101, ENSMUSG00000075100, ENSMUSG00000075099, ENSMUSG00000075098,…
rs6389618	ENSMUSG00000080784, ENSMUSG00000086793, ENSMUSG00000082581, ENSMUSG00000084295, ENSMUSG00000075107, ENSMUSG00000075106, ENSMUSG00000075105, ENSMUSG00000075104, ENSMUSG00000075103, ENSMUSG00000075102, ENSMUSG00000075101, ENSMUSG00000075100, ENSMUSG00000075099, ENSMUSG00000075098, ENSMUSG00000075097, ENSMUSG00000075096, ENSMUSG00000075095, ENSMUSG00000075094, ENSMUSG00000075093, ENSMUSG00000075092,…
rs3719218	ENSMUSG00000084295, ENSMUSG00000075092, ENSMUSG00000075091, ENSMUSG00000075090, ENSMUSG00000075089, ENSMUSG00000075088, ENSMUSG00000075087, ENSMUSG00000075086, ENSMUSG00000075085, ENSMUSG00000075084, ENSMUSG00000075083
rs3715323	ENSMUSG00000075088, ENSMUSG00000075087, ENSMUSG00000075086, ENSMUSG00000075085, ENSMUSG00000075084, ENSMUSG00000075083, ENSMUSG00000075082, ENSMUSG00000075081, ENSMUSG00000075080, ENSMUSG00000075079, ENSMUSG00000075078, ENSMUSG00000075077, ENSMUSG00000075076, ENSMUSG00000075075, ENSMUSG00000075074, ENSMUSG00000045148, ENSMUSG00000075073
gnf02.088.391	ENSMUSG00000075082, ENSMUSG00000075081, ENSMUSG00000075080, ENSMUSG00000075079, ENSMUSG00000075078, ENSMUSG00000075077, ENSMUSG00000075076, ENSMUSG00000075075, ENSMUSG00000075074, ENSMUSG00000045148, ENSMUSG00000075073, ENSMUSG00000075072, ENSMUSG00000049057, ENSMUSG00000049149, ENSMUSG00000068806, ENSMUSG00000042894, ENSMUSG00000061295, ENSMUSG00000051313
rs6263485	ENSMUSG00000084336, ENSMUSG00000082574, ENSMUSG00000049057, ENSMUSG00000049149, ENSMUSG00000068806, ENSMUSG00000042894, ENSMUSG00000061295, ENSMUSG00000051313, ENSMUSG00000059112, ENSMUSG00000075069, ENSMUSG00000059910, ENSMUSG00000075068
CEL-2_90006975	ENSMUSG00000084336, ENSMUSG00000082574, ENSMUSG00000080223, ENSMUSG00000059112, ENSMUSG00000075069, ENSMUSG00000059910, ENSMUSG00000075068, ENSMUSG00000075067, ENSMUSG00000075066, ENSMUSG00000091703, ENSMUSG00000075065, ENSMUSG00000075064, ENSMUSG00000075063
CEL-2_90148141	ENSMUSG00000080223, ENSMUSG00000080809, ENSMUSG00000082391, ENSMUSG00000089859, ENSMUSG00000085547, ENSMUSG00000082980, ENSMUSG00000075067, ENSMUSG00000075066, ENSMUSG00000091703, ENSMUSG00000075065, ENSMUSG00000075064, ENSMUSG00000075063, ENSMUSG00000075062, ENSMUSG00000075061
rs13476631	ENSMUSG00000080809, ENSMUSG00000082391, ENSMUSG00000089859, ENSMUSG00000085547, ENSMUSG00000082980, ENSMUSG00000085471, ENSMUSG00000080873, ENSMUSG00000080977, ENSMUSG00000075062, ENSMUSG00000075061, ENSMUSG00000025314, ENSMUSG00000051329, ENSMUSG00000008200, ENSMUSG00000040812, ENSMUSG00000027282, ENSMUSG00000040794, ENSMUSG00000005510
rs13476632	ENSMUSG00000085471, ENSMUSG00000080873, ENSMUSG00000080977, ENSMUSG00000091037, ENSMUSG00000082108, ENSMUSG00000086495, ENSMUSG00000051329, ENSMUSG00000008200, ENSMUSG00000040812, ENSMUSG00000027282, ENSMUSG00000040794, ENSMUSG00000005510, ENSMUSG00000005505, ENSMUSG00000063235, ENSMUSG00000005506, ENSMUSG00000002104
rs13476633	ENSMUSG00000091037, ENSMUSG00000082108, ENSMUSG00000086495, ENSMUSG00000063235, ENSMUSG00000005506, ENSMUSG00000002104, ENSMUSG00000002102, ENSMUSG00000002105, ENSMUSG00000002111
rs6336994	ENSMUSG00000073749, ENSMUSG00000091637, ENSMUSG00000086206, ENSMUSG00000002105, ENSMUSG00000002111, ENSMUSG00000002100, ENSMUSG00000040687, ENSMUSG00000002108, ENSMUSG00000002103, ENSMUSG00000002109, ENSMUSG00000027257, ENSMUSG00000088018
rs13476634	ENSMUSG00000073749, ENSMUSG00000091637, ENSMUSG00000086206, ENSMUSG00000081248, ENSMUSG00000040687, ENSMUSG00000002108, ENSMUSG00000002103, ENSMUSG00000002109, ENSMUSG00000027257, ENSMUSG00000027255, ENSMUSG00000040591, ENSMUSG00000088018
rs13476635	ENSMUSG00000081248, ENSMUSG00000081834, ENSMUSG00000083832, ENSMUSG00000040591, ENSMUSG00000027253, ENSMUSG00000040549, ENSMUSG00000027249, ENSMUSG00000077221
rs13476636	ENSMUSG00000081834, ENSMUSG00000083832, ENSMUSG00000082457, ENSMUSG00000075036, ENSMUSG00000040549, ENSMUSG00000027249, ENSMUSG00000075040, ENSMUSG00000027247, ENSMUSG00000027244, ENSMUSG00000027243, ENSMUSG00000040506, ENSMUSG00000040495, ENSMUSG00000027239, ENSMUSG00000077221
rs13476637	ENSMUSG00000082457, ENSMUSG00000075036, ENSMUSG00000027247, ENSMUSG00000027244, ENSMUSG00000027243, ENSMUSG00000040506, ENSMUSG00000040495, ENSMUSG00000027239, ENSMUSG00000040479, ENSMUSG00000047923
rs6230107	ENSMUSG00000087197, ENSMUSG00000087018, ENSMUSG00000083951, ENSMUSG00000081730, ENSMUSG00000047923, ENSMUSG00000027230, ENSMUSG00000058318, ENSMUSG00000040434, ENSMUSG00000088639
rs4136599	ENSMUSG00000087197, ENSMUSG00000087018, ENSMUSG00000083951, ENSMUSG00000081730, ENSMUSG00000084781, ENSMUSG00000085261, ENSMUSG00000085293, ENSMUSG00000080860, ENSMUSG00000085976, ENSMUSG00000058318, ENSMUSG00000040434, ENSMUSG00000027222, ENSMUSG00000044916, ENSMUSG00000027223, ENSMUSG00000068742, ENSMUSG00000049922, ENSMUSG00000027221, ENSMUSG00000088639
rs13476639	ENSMUSG00000084781, ENSMUSG00000085261, ENSMUSG00000085293, ENSMUSG00000080860, ENSMUSG00000085976, ENSMUSG00000086980, ENSMUSG00000082700, ENSMUSG00000044916, ENSMUSG00000027223, ENSMUSG00000068742, ENSMUSG00000049922, ENSMUSG00000027221, ENSMUSG00000027220
rs13476640	ENSMUSG00000086980, ENSMUSG00000082700, ENSMUSG00000075027, ENSMUSG00000027220, ENSMUSG00000075028
rs3664726	ENSMUSG00000075027, ENSMUSG00000087559, ENSMUSG00000068735, ENSMUSG00000077883
rs3661811	ENSMUSG00000087559, ENSMUSG00000085852, ENSMUSG00000068735, ENSMUSG00000027217, ENSMUSG00000023461, ENSMUSG00000089073, ENSMUSG00000077883
rs4223268	ENSMUSG00000085852, ENSMUSG00000075025, ENSMUSG00000023461, ENSMUSG00000027215, ENSMUSG00000075024, ENSMUSG00000040310, ENSMUSG00000089073
rs6312617	ENSMUSG00000075025, ENSMUSG00000081353, ENSMUSG00000075024, ENSMUSG00000040310, ENSMUSG00000027198, ENSMUSG00000040272, ENSMUSG00000075023
gnf02.092.283	ENSMUSG00000081353, ENSMUSG00000083009, ENSMUSG00000087006, ENSMUSG00000075021, ENSMUSG00000027196, ENSMUSG00000027198, ENSMUSG00000040272, ENSMUSG00000075023, ENSMUSG00000040174, ENSMUSG00000078012
rs6246565	ENSMUSG00000083009, ENSMUSG00000087006, ENSMUSG00000075021, ENSMUSG00000027196, ENSMUSG00000040174, ENSMUSG00000027195, ENSMUSG00000065511, ENSMUSG00000078012, ENSMUSG00000093033
rs6252400	ENSMUSG00000075020, ENSMUSG00000081476, ENSMUSG00000045464, ENSMUSG00000027194, ENSMUSG00000027193, ENSMUSG00000076335, ENSMUSG00000065511, ENSMUSG00000093033
rs6170908	ENSMUSG00000075020, ENSMUSG00000081476, ENSMUSG00000045464, ENSMUSG00000083204, ENSMUSG00000027194, ENSMUSG00000027193, ENSMUSG00000076335, ENSMUSG00000077678
rs6383180	ENSMUSG00000083204, ENSMUSG00000087069, ENSMUSG00000077678
gnf02.093.194	ENSMUSG00000087069, ENSMUSG00000077281
rs3674264	ENSMUSG00000077281
CEL-2_95108337	ENSMUSG00000080739
CEL-2_95263072	ENSMUSG00000080739, ENSMUSG00000084906
rs13476647	ENSMUSG00000084906, ENSMUSG00000083739, ENSMUSG00000081757, ENSMUSG00000083846
rs3672274	ENSMUSG00000083739, ENSMUSG00000081757, ENSMUSG00000083846, ENSMUSG00000087537
rs13476649	ENSMUSG00000087537, ENSMUSG00000083797, ENSMUSG00000082327
rs6316774	ENSMUSG00000083797, ENSMUSG00000082327
rs6317800	ENSMUSG00000091061, ENSMUSG00000091288, ENSMUSG00000090449, ENSMUSG00000084460, ENSMUSG00000050587
rs3694656	ENSMUSG00000091061, ENSMUSG00000091288, ENSMUSG00000090449, ENSMUSG00000082820, ENSMUSG00000088633, ENSMUSG00000088624, ENSMUSG00000084460
CEL-2_97928675	ENSMUSG00000082820, ENSMUSG00000081015, ENSMUSG00000088633, ENSMUSG00000088624
CEL-2_98080939	ENSMUSG00000081015, ENSMUSG00000080802, ENSMUSG00000089402
CEL-2_98216543	ENSMUSG00000080802, ENSMUSG00000089402
rs6408453	ENSMUSG00000082862
rs3684355	ENSMUSG00000082862, ENSMUSG00000075015, ENSMUSG00000075014
CEL-2_98735243	ENSMUSG00000075015, ENSMUSG00000075014
rs6378047	ENSMUSG00000084313
rs3659234	ENSMUSG00000084313
rs13476663	ENSMUSG00000082259
rs3674361	ENSMUSG00000082259
rs13476664	ENSMUSG00000084209, ENSMUSG00000082435
CEL-2_100344390	ENSMUSG00000084209, ENSMUSG00000082435, ENSMUSG00000081682, ENSMUSG00000082972
CEL-2_100707171	ENSMUSG00000081682, ENSMUSG00000082972
rs13476666	ENSMUSG00000027165, ENSMUSG00000032864, ENSMUSG00000061311, ENSMUSG00000027164
rs3695682	ENSMUSG00000027165, ENSMUSG00000032864, ENSMUSG00000061311, ENSMUSG00000027164
rs3669332	ENSMUSG00000087465, ENSMUSG00000027163
rs13476669	ENSMUSG00000087465, ENSMUSG00000085417, ENSMUSG00000085110, ENSMUSG00000027163
rs13476670	ENSMUSG00000085417, ENSMUSG00000085110, ENSMUSG00000048058
rs13476837	ENSMUSG00000082328, ENSMUSG00000081774, ENSMUSG00000083306, ENSMUSG00000027189, ENSMUSG00000075012
rs3700286	ENSMUSG00000082328, ENSMUSG00000081774, ENSMUSG00000083306, ENSMUSG00000027189, ENSMUSG00000075012, ENSMUSG00000027188
rs13476671	ENSMUSG00000087185, ENSMUSG00000005089
rs3677262	ENSMUSG00000087185, ENSMUSG00000058281, ENSMUSG00000087032, ENSMUSG00000086957, ENSMUSG00000005087, ENSMUSG00000010914, ENSMUSG00000010911, ENSMUSG00000065683
rs13476673	ENSMUSG00000058281, ENSMUSG00000087032, ENSMUSG00000086957, ENSMUSG00000084385, ENSMUSG00000010914, ENSMUSG00000010911, ENSMUSG00000065683
rs3143809	ENSMUSG00000087278, ENSMUSG00000070794, ENSMUSG00000012350
rs3726330	ENSMUSG00000087278, ENSMUSG00000070794, ENSMUSG00000081687, ENSMUSG00000027186, ENSMUSG00000027187, ENSMUSG00000032724
rs13476674	ENSMUSG00000081687, ENSMUSG00000086687, ENSMUSG00000081348, ENSMUSG00000081010, ENSMUSG00000083495, ENSMUSG00000081275, ENSMUSG00000082845, ENSMUSG00000083643, ENSMUSG00000027187, ENSMUSG00000032724, ENSMUSG00000027185, ENSMUSG00000027184, ENSMUSG00000076233, ENSMUSG00000076234
gnf02.102.146	ENSMUSG00000086687, ENSMUSG00000081348, ENSMUSG00000081010, ENSMUSG00000083495, ENSMUSG00000081275, ENSMUSG00000082845, ENSMUSG00000083643, ENSMUSG00000084756, ENSMUSG00000027184, ENSMUSG00000032698, ENSMUSG00000046085, ENSMUSG00000027180, ENSMUSG00000078091, ENSMUSG00000075006, ENSMUSG00000068686, ENSMUSG00000076233, ENSMUSG00000076234, ENSMUSG00000087739
rs13476676	ENSMUSG00000084756, ENSMUSG00000032698, ENSMUSG00000046085, ENSMUSG00000027180, ENSMUSG00000078091, ENSMUSG00000075006, ENSMUSG00000068686, ENSMUSG00000032679, ENSMUSG00000032671, ENSMUSG00000087739
rs3658729	ENSMUSG00000087473, ENSMUSG00000081721, ENSMUSG00000032671, ENSMUSG00000089606, ENSMUSG00000088700
rs3727022	ENSMUSG00000087473, ENSMUSG00000081721, ENSMUSG00000081447, ENSMUSG00000082379, ENSMUSG00000086454, ENSMUSG00000082276, ENSMUSG00000074997, ENSMUSG00000083856, ENSMUSG00000082934, ENSMUSG00000027177, ENSMUSG00000027176, ENSMUSG00000027175, ENSMUSG00000027173, ENSMUSG00000074994, ENSMUSG00000027171, ENSMUSG00000084516, ENSMUSG00000089606, ENSMUSG00000077236, ENSMUSG00000088700
rs3682153	ENSMUSG00000081447, ENSMUSG00000082379, ENSMUSG00000086454, ENSMUSG00000082276, ENSMUSG00000074997, ENSMUSG00000083856, ENSMUSG00000082934, ENSMUSG00000083487, ENSMUSG00000074987, ENSMUSG00000027177, ENSMUSG00000027176, ENSMUSG00000027175, ENSMUSG00000027173, ENSMUSG00000074994, ENSMUSG00000027171, ENSMUSG00000045106, ENSMUSG00000027170, ENSMUSG00000079175, ENSMUSG00000084516, ENSMUSG00000077236
UT_2_105.43689	ENSMUSG00000083487, ENSMUSG00000074987, ENSMUSG00000027170, ENSMUSG00000079175
rs13476681	ENSMUSG00000086764, ENSMUSG00000086029, ENSMUSG00000081701, ENSMUSG00000080859, ENSMUSG00000084870, ENSMUSG00000086131, ENSMUSG00000083425, ENSMUSG00000083506, ENSMUSG00000081258, ENSMUSG00000087226, ENSMUSG00000087225, ENSMUSG00000055312, ENSMUSG00000005973, ENSMUSG00000027168, ENSMUSG00000027167, ENSMUSG00000042670, ENSMUSG00000027166, ENSMUSG00000074981, ENSMUSG00000084571, ENSMUSG00000093363
rs6323360	ENSMUSG00000086764, ENSMUSG00000086029, ENSMUSG00000081701, ENSMUSG00000080859, ENSMUSG00000084870, ENSMUSG00000086131, ENSMUSG00000083425, ENSMUSG00000083506, ENSMUSG00000081258, ENSMUSG00000087226, ENSMUSG00000087225, ENSMUSG00000085218, ENSMUSG00000005973, ENSMUSG00000027168, ENSMUSG00000027167, ENSMUSG00000042670, ENSMUSG00000027166, ENSMUSG00000074981, ENSMUSG00000084571, ENSMUSG00000093363
rs13476687	ENSMUSG00000085218
rs3711532	ENSMUSG00000016386
rs6364684	ENSMUSG00000085530, ENSMUSG00000084164, ENSMUSG00000081966, ENSMUSG00000082066, ENSMUSG00000083181, ENSMUSG00000027122, ENSMUSG00000027120, ENSMUSG00000088078, ENSMUSG00000089408
rs6242654	ENSMUSG00000085530, ENSMUSG00000084164, ENSMUSG00000081966, ENSMUSG00000082066, ENSMUSG00000083181, ENSMUSG00000027122, ENSMUSG00000027120, ENSMUSG00000088078, ENSMUSG00000089408
rs3684115	ENSMUSG00000042604
rs13476689	ENSMUSG00000052005, ENSMUSG00000042604
rs6350987	ENSMUSG00000052005
rs3717598	ENSMUSG00000077480
rs6153422	ENSMUSG00000077411, ENSMUSG00000077480
rs13476690	ENSMUSG00000086758, ENSMUSG00000083590, ENSMUSG00000077411
rs13476691	ENSMUSG00000086758, ENSMUSG00000083590, ENSMUSG00000082113, ENSMUSG00000083347
rs6253550	ENSMUSG00000082113, ENSMUSG00000083347, ENSMUSG00000083697
rs3661171	ENSMUSG00000083697, ENSMUSG00000083424, ENSMUSG00000063684, ENSMUSG00000087544
rs3656787	ENSMUSG00000083424, ENSMUSG00000063684, ENSMUSG00000087544, ENSMUSG00000076987
rs3660125	ENSMUSG00000027115, ENSMUSG00000076987
rs13476693	ENSMUSG00000084167, ENSMUSG00000081746, ENSMUSG00000027115, ENSMUSG00000048482
rs6208879	ENSMUSG00000084167, ENSMUSG00000081746, ENSMUSG00000083915, ENSMUSG00000063751, ENSMUSG00000048482, ENSMUSG00000027162
rs6318808	ENSMUSG00000083915, ENSMUSG00000063751, ENSMUSG00000027162
rs3022892	ENSMUSG00000086186, ENSMUSG00000027160
rs13476695	ENSMUSG00000086186, ENSMUSG00000085444, ENSMUSG00000082512, ENSMUSG00000027160, ENSMUSG00000041660, ENSMUSG00000064779
rs3722739	ENSMUSG00000041660, ENSMUSG00000074971, ENSMUSG00000064779
rs3710221	ENSMUSG00000083320, ENSMUSG00000074971
rs13476696	ENSMUSG00000083320, ENSMUSG00000074970, ENSMUSG00000041644
rs13476697	ENSMUSG00000074970, ENSMUSG00000041644, ENSMUSG00000050808
rs3658023	ENSMUSG00000079171, ENSMUSG00000084094, ENSMUSG00000050808, ENSMUSG00000079170, ENSMUSG00000079169
rs13476698	ENSMUSG00000079171, ENSMUSG00000084094, ENSMUSG00000079170, ENSMUSG00000079169, ENSMUSG00000027157
rs3714433	ENSMUSG00000084933, ENSMUSG00000074966, ENSMUSG00000063844, ENSMUSG00000074965, ENSMUSG00000068647, ENSMUSG00000068646, ENSMUSG00000068645, ENSMUSG00000068644, ENSMUSG00000074964, ENSMUSG00000064266
rs3697515	ENSMUSG00000084933, ENSMUSG00000084268, ENSMUSG00000082094, ENSMUSG00000082883, ENSMUSG00000080699, ENSMUSG00000063844, ENSMUSG00000074965, ENSMUSG00000068647, ENSMUSG00000068646, ENSMUSG00000068645, ENSMUSG00000068644, ENSMUSG00000074964, ENSMUSG00000064266, ENSMUSG00000050781, ENSMUSG00000062280, ENSMUSG00000074963, ENSMUSG00000063377, ENSMUSG00000044039, ENSMUSG00000061195, ENSMUSG00000074962,…
rs6255983	ENSMUSG00000084268, ENSMUSG00000082094, ENSMUSG00000082883, ENSMUSG00000080699, ENSMUSG00000081035, ENSMUSG00000082091, ENSMUSG00000084134, ENSMUSG00000050781, ENSMUSG00000062280, ENSMUSG00000074963, ENSMUSG00000063377, ENSMUSG00000044039, ENSMUSG00000061195, ENSMUSG00000074962, ENSMUSG00000074960, ENSMUSG00000074959, ENSMUSG00000074958, ENSMUSG00000068641, ENSMUSG00000074957, ENSMUSG00000057149
rs13476700	ENSMUSG00000081035, ENSMUSG00000082091, ENSMUSG00000084134, ENSMUSG00000083059, ENSMUSG00000074957, ENSMUSG00000057149, ENSMUSG00000044560, ENSMUSG00000074956, ENSMUSG00000074955, ENSMUSG00000077467
CEL-2_111797767	ENSMUSG00000083059, ENSMUSG00000081069, ENSMUSG00000081037, ENSMUSG00000074956, ENSMUSG00000074955, ENSMUSG00000074954, ENSMUSG00000074953, ENSMUSG00000074952, ENSMUSG00000074951, ENSMUSG00000074949, ENSMUSG00000074948, ENSMUSG00000074947, ENSMUSG00000074946, ENSMUSG00000077467
CEL-2_111981058	ENSMUSG00000081069, ENSMUSG00000081037, ENSMUSG00000082430, ENSMUSG00000074954, ENSMUSG00000074953, ENSMUSG00000074952, ENSMUSG00000074951, ENSMUSG00000074949, ENSMUSG00000074948, ENSMUSG00000074947, ENSMUSG00000074946, ENSMUSG00000074945, ENSMUSG00000074943, ENSMUSG00000050776, ENSMUSG00000049758, ENSMUSG00000027134, ENSMUSG00000041358, ENSMUSG00000027133
rs3681694	ENSMUSG00000082430, ENSMUSG00000081541, ENSMUSG00000074945, ENSMUSG00000074943, ENSMUSG00000050776, ENSMUSG00000049758, ENSMUSG00000027134, ENSMUSG00000041358, ENSMUSG00000027133, ENSMUSG00000027130, ENSMUSG00000027131, ENSMUSG00000027132, ENSMUSG00000055943, ENSMUSG00000077705
rs3693678	ENSMUSG00000081541, ENSMUSG00000027131, ENSMUSG00000027132, ENSMUSG00000055943, ENSMUSG00000074939, ENSMUSG00000077705, ENSMUSG00000080622
rs3022893	ENSMUSG00000074939, ENSMUSG00000003604, ENSMUSG00000080622
rs13476704	ENSMUSG00000091072, ENSMUSG00000057378
rs13476705	ENSMUSG00000091072, ENSMUSG00000057378
CEL-2_113152438	ENSMUSG00000084391, ENSMUSG00000085508, ENSMUSG00000041255
CEL-2_113308376	ENSMUSG00000084391, ENSMUSG00000085448, ENSMUSG00000085508, ENSMUSG00000087545, ENSMUSG00000087106, ENSMUSG00000084798, ENSMUSG00000092201, ENSMUSG00000087694, ENSMUSG00000092397, ENSMUSG00000084785, ENSMUSG00000082997, ENSMUSG00000085222, ENSMUSG00000084222, ENSMUSG00000087309, ENSMUSG00000086197, ENSMUSG00000085582, ENSMUSG00000086735, ENSMUSG00000041255, ENSMUSG00000044042, ENSMUSG00000074934,…
rs3683827	ENSMUSG00000087545, ENSMUSG00000087106, ENSMUSG00000084798, ENSMUSG00000092201, ENSMUSG00000087694, ENSMUSG00000092397, ENSMUSG00000084785, ENSMUSG00000082997, ENSMUSG00000085222, ENSMUSG00000084222, ENSMUSG00000087309, ENSMUSG00000086197, ENSMUSG00000085582, ENSMUSG00000086735, ENSMUSG00000074934, ENSMUSG00000023236, ENSMUSG00000041219, ENSMUSG00000068615, ENSMUSG00000068614, ENSMUSG00000040383,…
rs3699172	ENSMUSG00000027210
rs3708146	ENSMUSG00000086328, ENSMUSG00000086308
rs13476719	ENSMUSG00000086328, ENSMUSG00000086308
rs6276129	ENSMUSG00000081787
rs6402721	ENSMUSG00000081787
rs3677413	ENSMUSG00000086462, ENSMUSG00000085316, ENSMUSG00000027355, ENSMUSG00000088038, ENSMUSG00000065794, ENSMUSG00000087910
rs13476722	ENSMUSG00000086462, ENSMUSG00000085316, ENSMUSG00000074930, ENSMUSG00000027355, ENSMUSG00000088038, ENSMUSG00000065794, ENSMUSG00000087910
rs3659529	ENSMUSG00000074930, ENSMUSG00000081842, ENSMUSG00000027351, ENSMUSG00000027349, ENSMUSG00000065845, ENSMUSG00000076376
rs13476723	ENSMUSG00000081842, ENSMUSG00000085681, ENSMUSG00000027349, ENSMUSG00000027347, ENSMUSG00000065845, ENSMUSG00000076376
mCV23825533	ENSMUSG00000085681, ENSMUSG00000086203
rs3723406	ENSMUSG00000086203, ENSMUSG00000086221
rs3663325	ENSMUSG00000077359
rs3021887	ENSMUSG00000040152, ENSMUSG00000027344, ENSMUSG00000077359, ENSMUSG00000093368
rs3725853	ENSMUSG00000045339, ENSMUSG00000085889, ENSMUSG00000027344, ENSMUSG00000093368
rs3681225	ENSMUSG00000045339, ENSMUSG00000085889, ENSMUSG00000084028, ENSMUSG00000080747, ENSMUSG00000040133, ENSMUSG00000005102, ENSMUSG00000009549, ENSMUSG00000040093, ENSMUSG00000040084, ENSMUSG00000088497
rs3149842	ENSMUSG00000084028, ENSMUSG00000080747, ENSMUSG00000074918, ENSMUSG00000005102, ENSMUSG00000009549, ENSMUSG00000040093, ENSMUSG00000040084, ENSMUSG00000074923, ENSMUSG00000078137, ENSMUSG00000040061, ENSMUSG00000088497
rs3144393	ENSMUSG00000074918, ENSMUSG00000046804, ENSMUSG00000074923, ENSMUSG00000078137, ENSMUSG00000040061, ENSMUSG00000045838, ENSMUSG00000040035
rs13476728	ENSMUSG00000046804, ENSMUSG00000086421, ENSMUSG00000090204, ENSMUSG00000040035, ENSMUSG00000027331
UT_2_119.151187	ENSMUSG00000086421, ENSMUSG00000090204, ENSMUSG00000027332
rs3669388	ENSMUSG00000084802, ENSMUSG00000081413, ENSMUSG00000040007, ENSMUSG00000074916, ENSMUSG00000039983, ENSMUSG00000027324, ENSMUSG00000027326, ENSMUSG00000027323, ENSMUSG00000070730
rs8279354	ENSMUSG00000084802, ENSMUSG00000081413, ENSMUSG00000081572, ENSMUSG00000074916, ENSMUSG00000039983, ENSMUSG00000027324, ENSMUSG00000027326, ENSMUSG00000027323, ENSMUSG00000070730, ENSMUSG00000046814, ENSMUSG00000034278, ENSMUSG00000055926, ENSMUSG00000068580
rs13476729	ENSMUSG00000081572, ENSMUSG00000084015, ENSMUSG00000046814, ENSMUSG00000034278, ENSMUSG00000055926, ENSMUSG00000068580, ENSMUSG00000027317, ENSMUSG00000027315, ENSMUSG00000034226, ENSMUSG00000034216
rs3664735	ENSMUSG00000084015, ENSMUSG00000074912, ENSMUSG00000027315, ENSMUSG00000034226, ENSMUSG00000034216, ENSMUSG00000027314, ENSMUSG00000027313
rs13476730	ENSMUSG00000074912, ENSMUSG00000027314, ENSMUSG00000027313, ENSMUSG00000034154
rs3661254	ENSMUSG00000082369
rs3654195	ENSMUSG00000048647
rs13476731	ENSMUSG00000085438, ENSMUSG00000082029, ENSMUSG00000081416, ENSMUSG00000014077, ENSMUSG00000072980, ENSMUSG00000027306, ENSMUSG00000027305, ENSMUSG00000027304, ENSMUSG00000027296, ENSMUSG00000064722, ENSMUSG00000064906
rs13476732	ENSMUSG00000085438, ENSMUSG00000082029, ENSMUSG00000081416, ENSMUSG00000081056, ENSMUSG00000072980, ENSMUSG00000027306, ENSMUSG00000027305, ENSMUSG00000027304, ENSMUSG00000027296, ENSMUSG00000027297, ENSMUSG00000034032, ENSMUSG00000027298, ENSMUSG00000064722, ENSMUSG00000064906, ENSMUSG00000065164
rs13476733	ENSMUSG00000081056, ENSMUSG00000087458, ENSMUSG00000034032, ENSMUSG00000027298, ENSMUSG00000033943, ENSMUSG00000033902, ENSMUSG00000033852, ENSMUSG00000074899, ENSMUSG00000027293, ENSMUSG00000065164
rs13476734	ENSMUSG00000087458, ENSMUSG00000087555, ENSMUSG00000033902, ENSMUSG00000033852, ENSMUSG00000074899, ENSMUSG00000027293, ENSMUSG00000050211, ENSMUSG00000070719, ENSMUSG00000046971, ENSMUSG00000027291, ENSMUSG00000033808, ENSMUSG00000062646
rs8281185	ENSMUSG00000087555, ENSMUSG00000070719, ENSMUSG00000046971, ENSMUSG00000027291, ENSMUSG00000033808, ENSMUSG00000062646, ENSMUSG00000091181
rs4223428	ENSMUSG00000091181
rs3686905	ENSMUSG00000091714, ENSMUSG00000081105, ENSMUSG00000027288
gnf02.118.719	ENSMUSG00000091714, ENSMUSG00000081105, ENSMUSG00000027287, ENSMUSG00000027286, ENSMUSG00000027285, ENSMUSG00000033705, ENSMUSG00000065083
rs3718386	ENSMUSG00000087519, ENSMUSG00000027287, ENSMUSG00000027286, ENSMUSG00000027285, ENSMUSG00000033705, ENSMUSG00000027284, ENSMUSG00000090100, ENSMUSG00000065083
rs3658927	ENSMUSG00000087519, ENSMUSG00000027272, ENSMUSG00000054484, ENSMUSG00000065883
rs4223432	ENSMUSG00000081313, ENSMUSG00000054484, ENSMUSG00000023572, ENSMUSG00000023216, ENSMUSG00000053675, ENSMUSG00000079103, ENSMUSG00000065883
gnf02.119.284	ENSMUSG00000081313, ENSMUSG00000023216, ENSMUSG00000053675, ENSMUSG00000079103, ENSMUSG00000074890, ENSMUSG00000027259, ENSMUSG00000050619, ENSMUSG00000027263, ENSMUSG00000089009
rs6340352	ENSMUSG00000087704, ENSMUSG00000027259, ENSMUSG00000050619, ENSMUSG00000027263, ENSMUSG00000043909, ENSMUSG00000027254, ENSMUSG00000033526, ENSMUSG00000000308, ENSMUSG00000089009
rs13476739	ENSMUSG00000087704, ENSMUSG00000082651, ENSMUSG00000084140, ENSMUSG00000081967, ENSMUSG00000084407, ENSMUSG00000027254, ENSMUSG00000033526, ENSMUSG00000000308, ENSMUSG00000033498, ENSMUSG00000033486, ENSMUSG00000027248, ENSMUSG00000027246, ENSMUSG00000046110, ENSMUSG00000074884, ENSMUSG00000027245, ENSMUSG00000048222, ENSMUSG00000068479, ENSMUSG00000027242, ENSMUSG00000080374
rs13476740	ENSMUSG00000082651, ENSMUSG00000084140, ENSMUSG00000081967, ENSMUSG00000084407, ENSMUSG00000033486, ENSMUSG00000027248, ENSMUSG00000027246, ENSMUSG00000046110, ENSMUSG00000074884, ENSMUSG00000027245, ENSMUSG00000048222, ENSMUSG00000068479, ENSMUSG00000027242, ENSMUSG00000080374
rs3678620	ENSMUSG00000081264, ENSMUSG00000084244, ENSMUSG00000086913, ENSMUSG00000087767
rs6317255	ENSMUSG00000081264, ENSMUSG00000084244, ENSMUSG00000086913, ENSMUSG00000082670, ENSMUSG00000079966, ENSMUSG00000070692, ENSMUSG00000060227, ENSMUSG00000074881, ENSMUSG00000033411, ENSMUSG00000027236, ENSMUSG00000033396, ENSMUSG00000027233, ENSMUSG00000060802, ENSMUSG00000033368, ENSMUSG00000027229, ENSMUSG00000027227, ENSMUSG00000068452, ENSMUSG00000027225, ENSMUSG00000027224, ENSMUSG00000087767,…
rs3723643	ENSMUSG00000082670, ENSMUSG00000079966, ENSMUSG00000070692, ENSMUSG00000083645, ENSMUSG00000081219, ENSMUSG00000074881, ENSMUSG00000033411, ENSMUSG00000027236, ENSMUSG00000033396, ENSMUSG00000027233, ENSMUSG00000060802, ENSMUSG00000033368, ENSMUSG00000027229, ENSMUSG00000027227, ENSMUSG00000068452, ENSMUSG00000027225, ENSMUSG00000027224, ENSMUSG00000033268, ENSMUSG00000033256, ENSMUSG00000027219,…
rs3686617	ENSMUSG00000083645, ENSMUSG00000081219, ENSMUSG00000074876, ENSMUSG00000087017, ENSMUSG00000085633, ENSMUSG00000033256, ENSMUSG00000027219, ENSMUSG00000079071, ENSMUSG00000027199, ENSMUSG00000033213, ENSMUSG00000005802, ENSMUSG00000005804, ENSMUSG00000005803, ENSMUSG00000076309, ENSMUSG00000088506
rs13476746	ENSMUSG00000074876, ENSMUSG00000087017, ENSMUSG00000085633, ENSMUSG00000027199, ENSMUSG00000033213, ENSMUSG00000005802, ENSMUSG00000005804, ENSMUSG00000005803, ENSMUSG00000076309
rs3696744	ENSMUSG00000082050, ENSMUSG00000084372
rs13476748	ENSMUSG00000082050, ENSMUSG00000084372
rs13476752	ENSMUSG00000085496, ENSMUSG00000086954
rs13476754	ENSMUSG00000085496, ENSMUSG00000086954
rs3660713	ENSMUSG00000087450, ENSMUSG00000087056, ENSMUSG00000086416, ENSMUSG00000085797, ENSMUSG00000087682, ENSMUSG00000090353, ENSMUSG00000035183, ENSMUSG00000027201, ENSMUSG00000074872, ENSMUSG00000027202, ENSMUSG00000027203, ENSMUSG00000065851
rs6401493	ENSMUSG00000087450, ENSMUSG00000087056, ENSMUSG00000086416, ENSMUSG00000085797, ENSMUSG00000087682, ENSMUSG00000090353, ENSMUSG00000035183, ENSMUSG00000027201, ENSMUSG00000074872, ENSMUSG00000027202, ENSMUSG00000027203, ENSMUSG00000065851
rs6374387	ENSMUSG00000053615
rs3697020	ENSMUSG00000078135, ENSMUSG00000053615, ENSMUSG00000068394, ENSMUSG00000035109, ENSMUSG00000091337, ENSMUSG00000035093, ENSMUSG00000027206, ENSMUSG00000027207, ENSMUSG00000027209, ENSMUSG00000027208, ENSMUSG00000023330, ENSMUSG00000065084
rs3704471	ENSMUSG00000078135, ENSMUSG00000068394, ENSMUSG00000035109, ENSMUSG00000091337, ENSMUSG00000035093, ENSMUSG00000027206, ENSMUSG00000027207, ENSMUSG00000027209, ENSMUSG00000027208, ENSMUSG00000023330, ENSMUSG00000089480, ENSMUSG00000065084
rs6369977	ENSMUSG00000085076, ENSMUSG00000060131, ENSMUSG00000027359, ENSMUSG00000027360, ENSMUSG00000089480, ENSMUSG00000088200
rs3720259	ENSMUSG00000085076, ENSMUSG00000027359, ENSMUSG00000027360, ENSMUSG00000027361, ENSMUSG00000074846, ENSMUSG00000088200
rs13476758	ENSMUSG00000081894, ENSMUSG00000027363, ENSMUSG00000027364, ENSMUSG00000074846, ENSMUSG00000027365, ENSMUSG00000027366, ENSMUSG00000001998, ENSMUSG00000001999, ENSMUSG00000092918
rs4223448	ENSMUSG00000081894, ENSMUSG00000027365, ENSMUSG00000027366, ENSMUSG00000001998, ENSMUSG00000001999, ENSMUSG00000034906, ENSMUSG00000074825, ENSMUSG00000044145, ENSMUSG00000003660, ENSMUSG00000003662, ENSMUSG00000034850, ENSMUSG00000074822, ENSMUSG00000027367, ENSMUSG00000027368, ENSMUSG00000050468, ENSMUSG00000058620, ENSMUSG00000046338, ENSMUSG00000027371, ENSMUSG00000092918
rs13476761	ENSMUSG00000083648, ENSMUSG00000084006, ENSMUSG00000087162, ENSMUSG00000051319, ENSMUSG00000034906, ENSMUSG00000074825, ENSMUSG00000044145, ENSMUSG00000003660, ENSMUSG00000003662, ENSMUSG00000034850, ENSMUSG00000074822, ENSMUSG00000027367, ENSMUSG00000027368, ENSMUSG00000050468, ENSMUSG00000058620, ENSMUSG00000046338, ENSMUSG00000027371, ENSMUSG00000079056, ENSMUSG00000090815, ENSMUSG00000027376,…
gnf02.126.027	ENSMUSG00000083648, ENSMUSG00000084006, ENSMUSG00000087162, ENSMUSG00000051319, ENSMUSG00000090815, ENSMUSG00000027376, ENSMUSG00000034800, ENSMUSG00000027374, ENSMUSG00000027375, ENSMUSG00000027377, ENSMUSG00000027378, ENSMUSG00000027379, ENSMUSG00000089264, ENSMUSG00000084628, ENSMUSG00000093203
rs13476763	ENSMUSG00000027379, ENSMUSG00000093203
rs6280404	ENSMUSG00000088175
rs13476764	ENSMUSG00000085750, ENSMUSG00000086879, ENSMUSG00000027381, ENSMUSG00000088175
rs6411422	ENSMUSG00000085750, ENSMUSG00000074813, ENSMUSG00000086879, ENSMUSG00000079053
rs13476765	ENSMUSG00000079053
rs6325084	ENSMUSG00000082671, ENSMUSG00000082350, ENSMUSG00000080789, ENSMUSG00000085036, ENSMUSG00000074812, ENSMUSG00000014355, ENSMUSG00000087785
rs13476766	ENSMUSG00000082350, ENSMUSG00000080789, ENSMUSG00000085036, ENSMUSG00000082339, ENSMUSG00000087267, ENSMUSG00000090248, ENSMUSG00000074812, ENSMUSG00000014355, ENSMUSG00000014361, ENSMUSG00000014353, ENSMUSG00000027386, ENSMUSG00000027387, ENSMUSG00000074807, ENSMUSG00000042851, ENSMUSG00000079051, ENSMUSG00000092719, ENSMUSG00000087785
rs3671147	ENSMUSG00000082339, ENSMUSG00000087267, ENSMUSG00000090248, ENSMUSG00000087151, ENSMUSG00000084826, ENSMUSG00000082274, ENSMUSG00000086652, ENSMUSG00000087528, ENSMUSG00000056738, ENSMUSG00000085485, ENSMUSG00000085498, ENSMUSG00000082097, ENSMUSG00000074805, ENSMUSG00000081888, ENSMUSG00000086637, ENSMUSG00000014353, ENSMUSG00000027386, ENSMUSG00000027387, ENSMUSG00000074807, ENSMUSG00000042851,…
gnf02.127.785	ENSMUSG00000087151, ENSMUSG00000084826, ENSMUSG00000082274, ENSMUSG00000086652, ENSMUSG00000087528, ENSMUSG00000056738, ENSMUSG00000085485, ENSMUSG00000085498, ENSMUSG00000082097, ENSMUSG00000074805, ENSMUSG00000081888, ENSMUSG00000086637, ENSMUSG00000087015, ENSMUSG00000027394, ENSMUSG00000027395, ENSMUSG00000037938, ENSMUSG00000027397, ENSMUSG00000048327, ENSMUSG00000027399, ENSMUSG00000027398,…
UT_2_129.88318	ENSMUSG00000087015, ENSMUSG00000037902, ENSMUSG00000027400
rs6161193	ENSMUSG00000084328, ENSMUSG00000083589, ENSMUSG00000027400, ENSMUSG00000037885, ENSMUSG00000027401, ENSMUSG00000077348, ENSMUSG00000089152
rs4223491	ENSMUSG00000084328, ENSMUSG00000083589, ENSMUSG00000074804, ENSMUSG00000037885, ENSMUSG00000027401, ENSMUSG00000077348, ENSMUSG00000089152
rs3661596	ENSMUSG00000083483, ENSMUSG00000027403, ENSMUSG00000027404, ENSMUSG00000060332, ENSMUSG00000027405, ENSMUSG00000027406, ENSMUSG00000053552, ENSMUSG00000065289, ENSMUSG00000065287, ENSMUSG00000065272, ENSMUSG00000080610
rs4223497	ENSMUSG00000083483, ENSMUSG00000082985, ENSMUSG00000027404, ENSMUSG00000060332, ENSMUSG00000027405, ENSMUSG00000027406, ENSMUSG00000053552, ENSMUSG00000027408, ENSMUSG00000027409, ENSMUSG00000049692, ENSMUSG00000037773, ENSMUSG00000027411, ENSMUSG00000065289, ENSMUSG00000077004, ENSMUSG00000065287, ENSMUSG00000065272, ENSMUSG00000080610
rs13459166	ENSMUSG00000082985, ENSMUSG00000060029, ENSMUSG00000027409, ENSMUSG00000049692, ENSMUSG00000037773, ENSMUSG00000027411, ENSMUSG00000027303, ENSMUSG00000037740, ENSMUSG00000027301, ENSMUSG00000037727, ENSMUSG00000027300, ENSMUSG00000079043, ENSMUSG00000037703, ENSMUSG00000068290, ENSMUSG00000077004
rs13465151	ENSMUSG00000060029, ENSMUSG00000037740, ENSMUSG00000027301, ENSMUSG00000037727, ENSMUSG00000027300, ENSMUSG00000079043, ENSMUSG00000037703, ENSMUSG00000068290, ENSMUSG00000074797, ENSMUSG00000074796, ENSMUSG00000084694
rs4223500	ENSMUSG00000089662, ENSMUSG00000085566, ENSMUSG00000080989, ENSMUSG00000074796, ENSMUSG00000027309, ENSMUSG00000084694
rs13476772	ENSMUSG00000089662, ENSMUSG00000085566, ENSMUSG00000080989, ENSMUSG00000083953
rs3665528	ENSMUSG00000083953, ENSMUSG00000027316
rs8264979	ENSMUSG00000027316
rs8264884	ENSMUSG00000087405, ENSMUSG00000086329, ENSMUSG00000082044, ENSMUSG00000027322, ENSMUSG00000074793, ENSMUSG00000079039, ENSMUSG00000027327, ENSMUSG00000027329, ENSMUSG00000068267, ENSMUSG00000027330, ENSMUSG00000068264, ENSMUSG00000037523, ENSMUSG00000037514, ENSMUSG00000048911, ENSMUSG00000089113, ENSMUSG00000065563
rs13476774	ENSMUSG00000087405, ENSMUSG00000086329, ENSMUSG00000082044, ENSMUSG00000081652, ENSMUSG00000083671, ENSMUSG00000027322, ENSMUSG00000074793, ENSMUSG00000079039, ENSMUSG00000027327, ENSMUSG00000027329, ENSMUSG00000068267, ENSMUSG00000027330, ENSMUSG00000068264, ENSMUSG00000037523, ENSMUSG00000037514, ENSMUSG00000048911, ENSMUSG00000027333, ENSMUSG00000089113, ENSMUSG00000065563
rs3690254	ENSMUSG00000083671, ENSMUSG00000027333
rs6206689	ENSMUSG00000087524, ENSMUSG00000027335, ENSMUSG00000062501, ENSMUSG00000092654
mCV25034641	ENSMUSG00000087524, ENSMUSG00000086831, ENSMUSG00000086822, ENSMUSG00000081422, ENSMUSG00000083469, ENSMUSG00000062501, ENSMUSG00000092654
rs4223510	ENSMUSG00000086822, ENSMUSG00000081422, ENSMUSG00000083469, ENSMUSG00000081229, ENSMUSG00000037482, ENSMUSG00000079037, ENSMUSG00000027338
rs4223511	ENSMUSG00000081229, ENSMUSG00000082990, ENSMUSG00000086756, ENSMUSG00000087377, ENSMUSG00000037482, ENSMUSG00000079037, ENSMUSG00000027338, ENSMUSG00000027339, ENSMUSG00000027340, ENSMUSG00000027341, ENSMUSG00000027342
rs3701463	ENSMUSG00000082990, ENSMUSG00000086756, ENSMUSG00000087377, ENSMUSG00000027340, ENSMUSG00000027341, ENSMUSG00000027342, ENSMUSG00000058793
rs3699051	ENSMUSG00000027345, ENSMUSG00000086250, ENSMUSG00000086379, ENSMUSG00000050558, ENSMUSG00000027346
rs13476778	ENSMUSG00000027345, ENSMUSG00000086250, ENSMUSG00000086379, ENSMUSG00000074783, ENSMUSG00000081445, ENSMUSG00000084089, ENSMUSG00000081662, ENSMUSG00000084839, ENSMUSG00000027346, ENSMUSG00000044991, ENSMUSG00000027350, ENSMUSG00000064413
rs6288723	ENSMUSG00000074783, ENSMUSG00000081445, ENSMUSG00000084089, ENSMUSG00000081662, ENSMUSG00000084839, ENSMUSG00000086575, ENSMUSG00000086478, ENSMUSG00000084393, ENSMUSG00000082940, ENSMUSG00000044991, ENSMUSG00000027350, ENSMUSG00000037376, ENSMUSG00000027353, ENSMUSG00000027357, ENSMUSG00000043110, ENSMUSG00000027356, ENSMUSG00000064413, ENSMUSG00000065050
mCV22300686	ENSMUSG00000086575, ENSMUSG00000086478, ENSMUSG00000084393, ENSMUSG00000082940, ENSMUSG00000027353, ENSMUSG00000027357, ENSMUSG00000043110, ENSMUSG00000027356, ENSMUSG00000065050
gnf02.131.402	ENSMUSG00000083689, ENSMUSG00000086650, ENSMUSG00000087585
rs3676388	ENSMUSG00000083689, ENSMUSG00000086650, ENSMUSG00000087585, ENSMUSG00000027358, ENSMUSG00000064983, ENSMUSG00000093338
rs3684247	ENSMUSG00000027358, ENSMUSG00000064983, ENSMUSG00000093338
rs13476784	ENSMUSG00000081243, ENSMUSG00000027261, ENSMUSG00000034723
rs13476785	ENSMUSG00000081243, ENSMUSG00000083879, ENSMUSG00000082399, ENSMUSG00000034723
rs13476786	ENSMUSG00000083879, ENSMUSG00000082399
rs13476787	ENSMUSG00000085247, ENSMUSG00000051177
rs13476788	ENSMUSG00000085247
rs13476789	ENSMUSG00000085631
rs13476790	ENSMUSG00000084762, ENSMUSG00000085908, ENSMUSG00000085709
rs6345820	ENSMUSG00000084762, ENSMUSG00000085908, ENSMUSG00000085709, ENSMUSG00000086928
CEL-2_135681682	ENSMUSG00000086928, ENSMUSG00000027270, ENSMUSG00000064444
CEL-2_135876979	ENSMUSG00000085383, ENSMUSG00000082647, ENSMUSG00000081310, ENSMUSG00000027270, ENSMUSG00000039913, ENSMUSG00000064444
rs13476793	ENSMUSG00000085383, ENSMUSG00000082647, ENSMUSG00000081310, ENSMUSG00000082849, ENSMUSG00000085504, ENSMUSG00000085640, ENSMUSG00000086214, ENSMUSG00000082466, ENSMUSG00000085911, ENSMUSG00000082331, ENSMUSG00000079024, ENSMUSG00000074771, ENSMUSG00000017914, ENSMUSG00000027273, ENSMUSG00000027274, ENSMUSG00000027281, ENSMUSG00000027276, ENSMUSG00000062098
rs13476802	ENSMUSG00000082849, ENSMUSG00000085504, ENSMUSG00000085640, ENSMUSG00000086214, ENSMUSG00000082466, ENSMUSG00000085911, ENSMUSG00000082331, ENSMUSG00000081009, ENSMUSG00000082526, ENSMUSG00000082285, ENSMUSG00000081799, ENSMUSG00000079024, ENSMUSG00000074771, ENSMUSG00000017914, ENSMUSG00000027273, ENSMUSG00000027274, ENSMUSG00000027281, ENSMUSG00000027276, ENSMUSG00000062098, ENSMUSG00000088983
rs13476804	ENSMUSG00000081009, ENSMUSG00000082526, ENSMUSG00000082285, ENSMUSG00000085071, ENSMUSG00000081799, ENSMUSG00000039092, ENSMUSG00000088983
rs6282055	ENSMUSG00000084207
rs6251185	ENSMUSG00000084207, ENSMUSG00000081446, ENSMUSG00000080006, ENSMUSG00000083110, ENSMUSG00000080867, ENSMUSG00000039033, ENSMUSG00000045624, ENSMUSG00000078197, ENSMUSG00000027384
rs6238987	ENSMUSG00000081446, ENSMUSG00000080006, ENSMUSG00000083110, ENSMUSG00000080867, ENSMUSG00000045624, ENSMUSG00000078197, ENSMUSG00000027384, ENSMUSG00000074764, ENSMUSG00000051379, ENSMUSG00000079021, ENSMUSG00000065769
rs13476807	ENSMUSG00000081731, ENSMUSG00000051379, ENSMUSG00000079021, ENSMUSG00000065769
rs6186553	ENSMUSG00000081731, ENSMUSG00000068205
rs6187777	ENSMUSG00000083274, ENSMUSG00000074763, ENSMUSG00000086450, ENSMUSG00000068205
rs6303304	ENSMUSG00000083274, ENSMUSG00000074763, ENSMUSG00000086450, ENSMUSG00000065347, ENSMUSG00000068205
rs6346451	ENSMUSG00000082412, ENSMUSG00000065347, ENSMUSG00000068205
rs6397890	ENSMUSG00000082412, ENSMUSG00000068205
rs6360457	ENSMUSG00000089318
rs13476810	ENSMUSG00000081125, ENSMUSG00000083215, ENSMUSG00000089318
rs6331493	ENSMUSG00000081125, ENSMUSG00000083215
rs13476811	ENSMUSG00000088134, ENSMUSG00000038844
rs13476812	ENSMUSG00000086504, ENSMUSG00000008333, ENSMUSG00000027416, ENSMUSG00000088134
gnf02.141.261	ENSMUSG00000086504, ENSMUSG00000082903, ENSMUSG00000083047, ENSMUSG00000083787, ENSMUSG00000008333, ENSMUSG00000027416
rs13476814	ENSMUSG00000082903, ENSMUSG00000083047, ENSMUSG00000083787, ENSMUSG00000080895, ENSMUSG00000086171
rs6195594	ENSMUSG00000080895, ENSMUSG00000086171, ENSMUSG00000087115, ENSMUSG00000082987, ENSMUSG00000081293, ENSMUSG00000080711, ENSMUSG00000027419, ENSMUSG00000027420
rs3687229	ENSMUSG00000087115, ENSMUSG00000082987, ENSMUSG00000081293, ENSMUSG00000080711, ENSMUSG00000027420, ENSMUSG00000015932
rs3707946	ENSMUSG00000086384, ENSMUSG00000082480, ENSMUSG00000074758, ENSMUSG00000085127, ENSMUSG00000082436, ENSMUSG00000084837, ENSMUSG00000081450, ENSMUSG00000082313, ENSMUSG00000027422, ENSMUSG00000037307, ENSMUSG00000027423, ENSMUSG00000027424, ENSMUSG00000037279, ENSMUSG00000077714, ENSMUSG00000065725
rs13476817	ENSMUSG00000086384, ENSMUSG00000082480, ENSMUSG00000074758, ENSMUSG00000085127, ENSMUSG00000082436, ENSMUSG00000084837, ENSMUSG00000081450, ENSMUSG00000082313, ENSMUSG00000083674, ENSMUSG00000037307, ENSMUSG00000027423, ENSMUSG00000027424, ENSMUSG00000037279, ENSMUSG00000027425, ENSMUSG00000037259, ENSMUSG00000077714, ENSMUSG00000065725
rs3655895	ENSMUSG00000083674, ENSMUSG00000037259, ENSMUSG00000027427, ENSMUSG00000027428, ENSMUSG00000027429, ENSMUSG00000074754, ENSMUSG00000092833
rs13476818	ENSMUSG00000084306, ENSMUSG00000027428, ENSMUSG00000027429, ENSMUSG00000074754, ENSMUSG00000092833
rs3661718	ENSMUSG00000082858, ENSMUSG00000027431
rs6170159	ENSMUSG00000082858, ENSMUSG00000027431
rs3022909	ENSMUSG00000087158, ENSMUSG00000084178, ENSMUSG00000074753, ENSMUSG00000088213, ENSMUSG00000088711
rs3679762	ENSMUSG00000087158, ENSMUSG00000084178, ENSMUSG00000074753, ENSMUSG00000087594, ENSMUSG00000081722, ENSMUSG00000088213, ENSMUSG00000092758, ENSMUSG00000088711
mCV23169908	ENSMUSG00000087594, ENSMUSG00000081722, ENSMUSG00000083014, ENSMUSG00000001768, ENSMUSG00000002728, ENSMUSG00000001767, ENSMUSG00000092758
rs6363071	ENSMUSG00000083014, ENSMUSG00000002728, ENSMUSG00000001767
rs13476820	ENSMUSG00000085958, ENSMUSG00000068154
rs3676491	ENSMUSG00000085958, ENSMUSG00000042938, ENSMUSG00000085796, ENSMUSG00000037110, ENSMUSG00000068154, ENSMUSG00000087901
rs3668423	ENSMUSG00000042938, ENSMUSG00000085796, ENSMUSG00000087901
rs6254019	ENSMUSG00000080870, ENSMUSG00000087618, ENSMUSG00000074749
rs13476821	ENSMUSG00000080870, ENSMUSG00000087618, ENSMUSG00000074749
rs3724835	ENSMUSG00000082158, ENSMUSG00000086509, ENSMUSG00000053545, ENSMUSG00000081971, ENSMUSG00000084371, ENSMUSG00000084774, ENSMUSG00000087521, ENSMUSG00000054160, ENSMUSG00000027434, ENSMUSG00000089316
rs13476822	ENSMUSG00000082158, ENSMUSG00000086509, ENSMUSG00000053545, ENSMUSG00000081971, ENSMUSG00000084371, ENSMUSG00000084774, ENSMUSG00000087521, ENSMUSG00000083126, ENSMUSG00000054160, ENSMUSG00000027434, ENSMUSG00000037034, ENSMUSG00000089316
rs3701696	ENSMUSG00000083126, ENSMUSG00000080844
rs3696870	ENSMUSG00000080844, ENSMUSG00000081741, ENSMUSG00000051986
rs3683143	ENSMUSG00000081741, ENSMUSG00000051986, ENSMUSG00000086141, ENSMUSG00000037025, ENSMUSG00000065791
rs6209325	ENSMUSG00000086141, ENSMUSG00000083750, ENSMUSG00000037025, ENSMUSG00000065791
rs6332517	ENSMUSG00000083750, ENSMUSG00000089458
UT_2_148.792515	ENSMUSG00000037014, ENSMUSG00000089458
rs13476826	ENSMUSG00000082911, ENSMUSG00000087678, ENSMUSG00000074743, ENSMUSG00000027435
rs13476827	ENSMUSG00000082911, ENSMUSG00000087678, ENSMUSG00000027435, ENSMUSG00000036992, ENSMUSG00000027439, ENSMUSG00000027438, ENSMUSG00000088870
rs6288803	ENSMUSG00000036992, ENSMUSG00000027439, ENSMUSG00000027438, ENSMUSG00000055177, ENSMUSG00000036958, ENSMUSG00000027444, ENSMUSG00000027443, ENSMUSG00000027442, ENSMUSG00000036924, ENSMUSG00000027445, ENSMUSG00000027446, ENSMUSG00000088870
rs8256617	ENSMUSG00000081580, ENSMUSG00000055177, ENSMUSG00000036958, ENSMUSG00000027444, ENSMUSG00000027443, ENSMUSG00000027442, ENSMUSG00000036924, ENSMUSG00000027445, ENSMUSG00000027446, ENSMUSG00000027447, ENSMUSG00000063507, ENSMUSG00000074739
rs13476830	ENSMUSG00000081580, ENSMUSG00000063507, ENSMUSG00000074739
rs3723883	ENSMUSG00000086963, ENSMUSG00000081314, ENSMUSG00000081470, ENSMUSG00000033156
rs3676033	ENSMUSG00000086963, ENSMUSG00000081314, ENSMUSG00000081470, ENSMUSG00000033156, ENSMUSG00000089270
rs6206791	ENSMUSG00000089270
rs13476832	ENSMUSG00000081494, ENSMUSG00000087029, ENSMUSG00000074737
rs13476833	ENSMUSG00000081494, ENSMUSG00000087029, ENSMUSG00000083055, ENSMUSG00000084320, ENSMUSG00000083077, ENSMUSG00000083964, ENSMUSG00000082740, ENSMUSG00000083325, ENSMUSG00000081092, ENSMUSG00000086407, ENSMUSG00000074736, ENSMUSG00000074737, ENSMUSG00000068134, ENSMUSG00000074837, ENSMUSG00000079009, ENSMUSG00000060336, ENSMUSG00000074735, ENSMUSG00000079008, ENSMUSG00000063364, ENSMUSG00000063393,…
rs13476834	ENSMUSG00000086572, ENSMUSG00000083055, ENSMUSG00000084320, ENSMUSG00000083077, ENSMUSG00000083964, ENSMUSG00000082740, ENSMUSG00000083325, ENSMUSG00000081092, ENSMUSG00000086407, ENSMUSG00000087406, ENSMUSG00000086563, ENSMUSG00000068134, ENSMUSG00000074837, ENSMUSG00000079009, ENSMUSG00000060336, ENSMUSG00000074735, ENSMUSG00000079008, ENSMUSG00000063364, ENSMUSG00000063393, ENSMUSG00000068130,…
UT_2_151.562441	ENSMUSG00000086572, ENSMUSG00000087406, ENSMUSG00000086563, ENSMUSG00000033080, ENSMUSG00000033068, ENSMUSG00000033059, ENSMUSG00000080490, ENSMUSG00000087887
rs3704224	ENSMUSG00000082341, ENSMUSG00000084264, ENSMUSG00000082375, ENSMUSG00000032046, ENSMUSG00000027454, ENSMUSG00000087887
gnf02.149.271	ENSMUSG00000082341, ENSMUSG00000084264, ENSMUSG00000082375, ENSMUSG00000085805, ENSMUSG00000067352, ENSMUSG00000087337, ENSMUSG00000087609, ENSMUSG00000083391, ENSMUSG00000087495, ENSMUSG00000082809, ENSMUSG00000086659, ENSMUSG00000087433, ENSMUSG00000027454, ENSMUSG00000068115, ENSMUSG00000053916, ENSMUSG00000079006, ENSMUSG00000079005, ENSMUSG00000061525, ENSMUSG00000027455, ENSMUSG00000088890,…
UT_2_152.304013	ENSMUSG00000085805, ENSMUSG00000067352, ENSMUSG00000087337, ENSMUSG00000087609, ENSMUSG00000083391, ENSMUSG00000087495, ENSMUSG00000082809, ENSMUSG00000086659, ENSMUSG00000087433, ENSMUSG00000087035, ENSMUSG00000081777, ENSMUSG00000086800, ENSMUSG00000083088, ENSMUSG00000087033, ENSMUSG00000079006, ENSMUSG00000079005, ENSMUSG00000061525, ENSMUSG00000027455, ENSMUSG00000032966, ENSMUSG00000027456,…
rs3662117	ENSMUSG00000087035, ENSMUSG00000081777, ENSMUSG00000086800, ENSMUSG00000083088, ENSMUSG00000087033, ENSMUSG00000086620, ENSMUSG00000087004, ENSMUSG00000027456, ENSMUSG00000027457, ENSMUSG00000074704, ENSMUSG00000044364, ENSMUSG00000032869, ENSMUSG00000032852, ENSMUSG00000027460, ENSMUSG00000027459, ENSMUSG00000027463, ENSMUSG00000088491
rs13476843	ENSMUSG00000086620, ENSMUSG00000087004, ENSMUSG00000085946, ENSMUSG00000081087, ENSMUSG00000032852, ENSMUSG00000027460, ENSMUSG00000027459, ENSMUSG00000027463, ENSMUSG00000060257, ENSMUSG00000032802, ENSMUSG00000068079, ENSMUSG00000088491
rs13476844	ENSMUSG00000081087, ENSMUSG00000060257, ENSMUSG00000032802, ENSMUSG00000068079, ENSMUSG00000074698, ENSMUSG00000027465, ENSMUSG00000027466
mCV22991193	ENSMUSG00000068062, ENSMUSG00000081434, ENSMUSG00000083230, ENSMUSG00000082689, ENSMUSG00000084935, ENSMUSG00000074698, ENSMUSG00000027465, ENSMUSG00000027466, ENSMUSG00000032715, ENSMUSG00000059361, ENSMUSG00000051817, ENSMUSG00000074682, ENSMUSG00000032680, ENSMUSG00000074681, ENSMUSG00000049560, ENSMUSG00000027468, ENSMUSG00000074680, ENSMUSG00000074679, ENSMUSG00000044249, ENSMUSG00000090485,…
rs6247960	ENSMUSG00000068062, ENSMUSG00000081434, ENSMUSG00000083230, ENSMUSG00000082689, ENSMUSG00000084935, ENSMUSG00000059361, ENSMUSG00000051817, ENSMUSG00000074682, ENSMUSG00000032680, ENSMUSG00000074681, ENSMUSG00000049560, ENSMUSG00000027468, ENSMUSG00000074680, ENSMUSG00000074679, ENSMUSG00000044249, ENSMUSG00000090485, ENSMUSG00000056544
rs3690044	ENSMUSG00000089684, ENSMUSG00000087148, ENSMUSG00000062124, ENSMUSG00000044863, ENSMUSG00000074678, ENSMUSG00000000359
rs3675388	ENSMUSG00000090656, ENSMUSG00000089684, ENSMUSG00000087148, ENSMUSG00000062124, ENSMUSG00000044863, ENSMUSG00000074678, ENSMUSG00000000359, ENSMUSG00000042814
rs13473843	ENSMUSG00000090656, ENSMUSG00000082318, ENSMUSG00000089898, ENSMUSG00000042814, ENSMUSG00000042745, ENSMUSG00000009876, ENSMUSG00000007659, ENSMUSG00000027469, ENSMUSG00000027470, ENSMUSG00000074676, ENSMUSG00000042662, ENSMUSG00000074673, ENSMUSG00000093306
rs4223567	ENSMUSG00000082318, ENSMUSG00000089898, ENSMUSG00000042745, ENSMUSG00000009876, ENSMUSG00000007659, ENSMUSG00000027469, ENSMUSG00000027470, ENSMUSG00000074676, ENSMUSG00000042662, ENSMUSG00000074673, ENSMUSG00000093306
rs13476846	ENSMUSG00000042631, ENSMUSG00000027474, ENSMUSG00000003283, ENSMUSG00000089499
rs13476847	ENSMUSG00000042631, ENSMUSG00000027474, ENSMUSG00000003283, ENSMUSG00000068040, ENSMUSG00000074671, ENSMUSG00000051413, ENSMUSG00000046020, ENSMUSG00000089499
UT_2_154.074102	ENSMUSG00000073236, ENSMUSG00000074671, ENSMUSG00000051413, ENSMUSG00000046020, ENSMUSG00000027475
rs13476848	ENSMUSG00000073236
UT_2_154.146803	ENSMUSG00000082283
rs6401794	ENSMUSG00000082283, ENSMUSG00000079000, ENSMUSG00000082079, ENSMUSG00000061411, ENSMUSG00000079001, ENSMUSG00000056941, ENSMUSG00000027478
rs3670553	ENSMUSG00000079000, ENSMUSG00000082079, ENSMUSG00000044083, ENSMUSG00000085064, ENSMUSG00000083097, ENSMUSG00000079001, ENSMUSG00000056941, ENSMUSG00000027478, ENSMUSG00000027479, ENSMUSG00000027480, ENSMUSG00000027481, ENSMUSG00000068009, ENSMUSG00000068008
rs3675650	ENSMUSG00000044083, ENSMUSG00000085064, ENSMUSG00000083097, ENSMUSG00000027480, ENSMUSG00000027481, ENSMUSG00000068009, ENSMUSG00000068008
rs3683092	ENSMUSG00000078998
rs13476849	ENSMUSG00000078998
UT_2_154.636494	ENSMUSG00000042459
rs6209403	ENSMUSG00000081013, ENSMUSG00000027482
rs6376291	ENSMUSG00000081013, ENSMUSG00000083732, ENSMUSG00000027482, ENSMUSG00000027483, ENSMUSG00000027484, ENSMUSG00000027485, ENSMUSG00000038572, ENSMUSG00000067998, ENSMUSG00000067996, ENSMUSG00000027487, ENSMUSG00000027488, ENSMUSG00000038533
rs6291774	ENSMUSG00000083732, ENSMUSG00000027483, ENSMUSG00000027484, ENSMUSG00000027485, ENSMUSG00000038572, ENSMUSG00000067998, ENSMUSG00000067996, ENSMUSG00000027487, ENSMUSG00000027488, ENSMUSG00000038533, ENSMUSG00000027489, ENSMUSG00000038523, ENSMUSG00000078129, ENSMUSG00000027490, ENSMUSG00000000876
rs3712016	ENSMUSG00000085483, ENSMUSG00000038523, ENSMUSG00000078129, ENSMUSG00000027490, ENSMUSG00000000876
UT_2_155.319647	ENSMUSG00000082064, ENSMUSG00000083975, ENSMUSG00000038467
rs3684230	ENSMUSG00000082064, ENSMUSG00000083975, ENSMUSG00000085691, ENSMUSG00000082493, ENSMUSG00000027593, ENSMUSG00000074656
rs6248360	ENSMUSG00000082493, ENSMUSG00000027593, ENSMUSG00000074656
rs6300182	ENSMUSG00000084897, ENSMUSG00000027596
rs13476855	ENSMUSG00000084897, ENSMUSG00000027596
rs3687374	ENSMUSG00000087254, ENSMUSG00000027597
rs6315439	ENSMUSG00000087254, ENSMUSG00000082596, ENSMUSG00000027598, ENSMUSG00000047459, ENSMUSG00000027602
rs4136683	ENSMUSG00000082596, ENSMUSG00000080237, ENSMUSG00000083341, ENSMUSG00000086529, ENSMUSG00000085317, ENSMUSG00000085010, ENSMUSG00000087616, ENSMUSG00000047459, ENSMUSG00000038383, ENSMUSG00000027602, ENSMUSG00000038375, ENSMUSG00000038369, ENSMUSG00000027603, ENSMUSG00000027605, ENSMUSG00000027610, ENSMUSG00000074652, ENSMUSG00000038324, ENSMUSG00000076216, ENSMUSG00000076312, ENSMUSG00000088695
rs6182074	ENSMUSG00000080237, ENSMUSG00000083341, ENSMUSG00000086529, ENSMUSG00000085317, ENSMUSG00000085010, ENSMUSG00000087616, ENSMUSG00000038375, ENSMUSG00000038369, ENSMUSG00000027603, ENSMUSG00000027605, ENSMUSG00000027610, ENSMUSG00000074652, ENSMUSG00000038324, ENSMUSG00000038312, ENSMUSG00000092123, ENSMUSG00000027611, ENSMUSG00000027612, ENSMUSG00000076216, ENSMUSG00000076312, ENSMUSG00000088695
UT_2_156.443818	ENSMUSG00000038312, ENSMUSG00000092123, ENSMUSG00000027611, ENSMUSG00000027612
UT_2_156.443943	ENSMUSG00000086754, ENSMUSG00000027613, ENSMUSG00000074647, ENSMUSG00000005882, ENSMUSG00000078972, ENSMUSG00000038259
rs3668944	ENSMUSG00000086754, ENSMUSG00000027613, ENSMUSG00000074647, ENSMUSG00000005882, ENSMUSG00000078972, ENSMUSG00000038259
rs13476858	ENSMUSG00000081002, ENSMUSG00000005881, ENSMUSG00000013338, ENSMUSG00000038180
rs3677398	ENSMUSG00000081002, ENSMUSG00000005881, ENSMUSG00000013338, ENSMUSG00000038180, ENSMUSG00000074643, ENSMUSG00000027618, ENSMUSG00000089824, ENSMUSG00000067847, ENSMUSG00000027620
rs13476860	ENSMUSG00000081751, ENSMUSG00000085546, ENSMUSG00000082321, ENSMUSG00000087323, ENSMUSG00000084017, ENSMUSG00000061272, ENSMUSG00000086872, ENSMUSG00000085524, ENSMUSG00000067847, ENSMUSG00000027620, ENSMUSG00000038116, ENSMUSG00000046229, ENSMUSG00000038085, ENSMUSG00000067833, ENSMUSG00000076231, ENSMUSG00000088637, ENSMUSG00000076230
rs3682465	ENSMUSG00000081751, ENSMUSG00000085546, ENSMUSG00000082321, ENSMUSG00000087323, ENSMUSG00000084017, ENSMUSG00000061272, ENSMUSG00000086872, ENSMUSG00000085524, ENSMUSG00000046229, ENSMUSG00000038085, ENSMUSG00000067833, ENSMUSG00000076231, ENSMUSG00000088637, ENSMUSG00000076230
rs13476861	ENSMUSG00000055494, ENSMUSG00000086118, ENSMUSG00000087508, ENSMUSG00000027628
rs3662063	ENSMUSG00000085741, ENSMUSG00000055494, ENSMUSG00000086118, ENSMUSG00000087508, ENSMUSG00000083498, ENSMUSG00000086638, ENSMUSG00000082196, ENSMUSG00000087179, ENSMUSG00000027628, ENSMUSG00000061689, ENSMUSG00000067818, ENSMUSG00000062175, ENSMUSG00000074629
rs6265656	ENSMUSG00000085741, ENSMUSG00000083498, ENSMUSG00000086638, ENSMUSG00000082196, ENSMUSG00000087179, ENSMUSG00000067818, ENSMUSG00000062175, ENSMUSG00000074629
UT_2_157.49866	ENSMUSG00000080880, ENSMUSG00000083831, ENSMUSG00000081616, ENSMUSG00000082163, ENSMUSG00000027636, ENSMUSG00000027634
rs4223605	ENSMUSG00000080880, ENSMUSG00000083831, ENSMUSG00000081616, ENSMUSG00000082163, ENSMUSG00000084113, ENSMUSG00000027634, ENSMUSG00000027635, ENSMUSG00000055485, ENSMUSG00000074628, ENSMUSG00000027639, ENSMUSG00000027641, ENSMUSG00000074627, ENSMUSG00000027642, ENSMUSG00000027643, ENSMUSG00000063019, ENSMUSG00000092691
rs13476864	ENSMUSG00000084113, ENSMUSG00000055485, ENSMUSG00000074628, ENSMUSG00000027639, ENSMUSG00000027641, ENSMUSG00000074627, ENSMUSG00000027642, ENSMUSG00000027643, ENSMUSG00000063019, ENSMUSG00000092691
UT_2_158.095429	ENSMUSG00000081740, ENSMUSG00000082329, ENSMUSG00000087445, ENSMUSG00000087547, ENSMUSG00000067787, ENSMUSG00000067786, ENSMUSG00000077990
rs6193859	ENSMUSG00000081740, ENSMUSG00000082329, ENSMUSG00000087445, ENSMUSG00000087547, ENSMUSG00000067787, ENSMUSG00000067786, ENSMUSG00000077990
gnf02.160.608	ENSMUSG00000084417, ENSMUSG00000077290
rs13476866	ENSMUSG00000062846, ENSMUSG00000027649, ENSMUSG00000037843, ENSMUSG00000084417, ENSMUSG00000077290
rs3691210	ENSMUSG00000062846, ENSMUSG00000037843
rs3695266	ENSMUSG00000092283
rs8273702	ENSMUSG00000092283, ENSMUSG00000027651, ENSMUSG00000037820
rs6252883	ENSMUSG00000037813, ENSMUSG00000078957, ENSMUSG00000052922, ENSMUSG00000016024
rs13476868	ENSMUSG00000085385, ENSMUSG00000083168, ENSMUSG00000083715, ENSMUSG00000081800, ENSMUSG00000037813, ENSMUSG00000078957, ENSMUSG00000052922, ENSMUSG00000016024, ENSMUSG00000044349, ENSMUSG00000027652, ENSMUSG00000044405, ENSMUSG00000065362, ENSMUSG00000064405, ENSMUSG00000064585, ENSMUSG00000084644, ENSMUSG00000064995, ENSMUSG00000065840
rs13476869	ENSMUSG00000085385, ENSMUSG00000083168, ENSMUSG00000083715, ENSMUSG00000081800, ENSMUSG00000086496, ENSMUSG00000087563, ENSMUSG00000044349, ENSMUSG00000027652, ENSMUSG00000044405, ENSMUSG00000074625, ENSMUSG00000065362, ENSMUSG00000064405, ENSMUSG00000064585, ENSMUSG00000084644, ENSMUSG00000064995, ENSMUSG00000065840
UT_2_159.241221	ENSMUSG00000086496, ENSMUSG00000087563, ENSMUSG00000037771, ENSMUSG00000037761, ENSMUSG00000093040, ENSMUSG00000093120
gnf02.161.674	ENSMUSG00000037761, ENSMUSG00000037754, ENSMUSG00000027654, ENSMUSG00000093040, ENSMUSG00000093120
rs13476871	ENSMUSG00000027654, ENSMUSG00000027655, ENSMUSG00000077188
rs13476872	ENSMUSG00000083913, ENSMUSG00000077188
rs6389365	ENSMUSG00000083913
rs13476874	ENSMUSG00000083451, ENSMUSG00000081215, ENSMUSG00000086558, ENSMUSG00000085198, ENSMUSG00000083329
rs3022939	ENSMUSG00000083451, ENSMUSG00000081215, ENSMUSG00000086558, ENSMUSG00000085198, ENSMUSG00000083329
rs3694708	ENSMUSG00000086653
rs13476875	ENSMUSG00000086653
rs6152944	ENSMUSG00000074623
rs13476876	ENSMUSG00000078955, ENSMUSG00000074623, ENSMUSG00000074622, ENSMUSG00000078956, ENSMUSG00000070544, ENSMUSG00000091032, ENSMUSG00000016933, ENSMUSG00000092788
rs3692409	ENSMUSG00000085303, ENSMUSG00000078955, ENSMUSG00000081854, ENSMUSG00000087147, ENSMUSG00000074622, ENSMUSG00000078956, ENSMUSG00000070544, ENSMUSG00000091032, ENSMUSG00000016933, ENSMUSG00000035877, ENSMUSG00000027412, ENSMUSG00000050700, ENSMUSG00000092788
rs3693259	ENSMUSG00000085303, ENSMUSG00000081854, ENSMUSG00000087147, ENSMUSG00000067745, ENSMUSG00000085469, ENSMUSG00000081099, ENSMUSG00000081151, ENSMUSG00000087031, ENSMUSG00000027412, ENSMUSG00000050700, ENSMUSG00000057133, ENSMUSG00000077795
rs3664408	ENSMUSG00000067745, ENSMUSG00000085469, ENSMUSG00000081099, ENSMUSG00000081151, ENSMUSG00000087031, ENSMUSG00000089058, ENSMUSG00000077795
rs3726342	ENSMUSG00000089058
rs3667162	ENSMUSG00000083374
rs6204809	ENSMUSG00000083374
rs6204920	ENSMUSG00000053141
rs13476881	ENSMUSG00000053141
rs3705202	ENSMUSG00000053141
rs3685730	ENSMUSG00000084919, ENSMUSG00000053141
rs13476883	ENSMUSG00000084919, ENSMUSG00000054457, ENSMUSG00000087536, ENSMUSG00000082296, ENSMUSG00000077143, ENSMUSG00000088064
rs3673613	ENSMUSG00000054457, ENSMUSG00000087536, ENSMUSG00000082296, ENSMUSG00000086030, ENSMUSG00000083567, ENSMUSG00000082514, ENSMUSG00000080962, ENSMUSG00000086152, ENSMUSG00000016921, ENSMUSG00000035576, ENSMUSG00000017868, ENSMUSG00000017858, ENSMUSG00000017861, ENSMUSG00000070708, ENSMUSG00000077143, ENSMUSG00000092791, ENSMUSG00000088064
rs3671849	ENSMUSG00000086030, ENSMUSG00000083567, ENSMUSG00000082514, ENSMUSG00000080962, ENSMUSG00000086152, ENSMUSG00000086036, ENSMUSG00000046840, ENSMUSG00000087129, ENSMUSG00000082747, ENSMUSG00000016921, ENSMUSG00000035576, ENSMUSG00000017868, ENSMUSG00000017858, ENSMUSG00000017861, ENSMUSG00000070708, ENSMUSG00000074607, ENSMUSG00000017817, ENSMUSG00000035399, ENSMUSG00000017943, ENSMUSG00000048486,…
rs3697980	ENSMUSG00000086036, ENSMUSG00000046840, ENSMUSG00000087129, ENSMUSG00000082747, ENSMUSG00000085538, ENSMUSG00000074607, ENSMUSG00000017817, ENSMUSG00000035399, ENSMUSG00000017943, ENSMUSG00000048486, ENSMUSG00000053353, ENSMUSG00000078949, ENSMUSG00000017950, ENSMUSG00000017679, ENSMUSG00000017707, ENSMUSG00000058812, ENSMUSG00000035268, ENSMUSG00000017697, ENSMUSG00000027656, ENSMUSG00000035238,…
rs13476888	ENSMUSG00000085538, ENSMUSG00000085649, ENSMUSG00000054582, ENSMUSG00000018322, ENSMUSG00000018209, ENSMUSG00000040164, ENSMUSG00000040154, ENSMUSG00000042845, ENSMUSG00000051769, ENSMUSG00000018211, ENSMUSG00000040132, ENSMUSG00000050383, ENSMUSG00000016998, ENSMUSG00000017003, ENSMUSG00000084446
rs13476889	ENSMUSG00000051769, ENSMUSG00000018211, ENSMUSG00000040132, ENSMUSG00000050383, ENSMUSG00000016998, ENSMUSG00000017003
UT_2_164.931467	ENSMUSG00000017000, ENSMUSG00000017004
rs3696248	ENSMUSG00000017004
rs8275858	ENSMUSG00000085760, ENSMUSG00000016995, ENSMUSG00000017007, ENSMUSG00000017009
UT_2_165.07868	ENSMUSG00000085760, ENSMUSG00000086179, ENSMUSG00000083740, ENSMUSG00000016995, ENSMUSG00000017007, ENSMUSG00000017009, ENSMUSG00000045503, ENSMUSG00000090996, ENSMUSG00000017720, ENSMUSG00000017734, ENSMUSG00000017721, ENSMUSG00000017723, ENSMUSG00000074596, ENSMUSG00000074595, ENSMUSG00000017733, ENSMUSG00000070533, ENSMUSG00000070531, ENSMUSG00000070530, ENSMUSG00000074594, ENSMUSG00000070529,…
rs13476891	ENSMUSG00000086179, ENSMUSG00000083740, ENSMUSG00000086453, ENSMUSG00000085436, ENSMUSG00000017720, ENSMUSG00000017734, ENSMUSG00000017721, ENSMUSG00000017723, ENSMUSG00000074596, ENSMUSG00000074595, ENSMUSG00000017733, ENSMUSG00000070533, ENSMUSG00000070531, ENSMUSG00000070530, ENSMUSG00000074594, ENSMUSG00000070529, ENSMUSG00000078940, ENSMUSG00000067704, ENSMUSG00000017310, ENSMUSG00000074593,…
rs6185704	ENSMUSG00000086453, ENSMUSG00000085436, ENSMUSG00000087503, ENSMUSG00000086630, ENSMUSG00000039951, ENSMUSG00000017299, ENSMUSG00000001403, ENSMUSG00000017300, ENSMUSG00000050373, ENSMUSG00000017307, ENSMUSG00000045822, ENSMUSG00000017764, ENSMUSG00000017767, ENSMUSG00000039873, ENSMUSG00000017760, ENSMUSG00000017754, ENSMUSG00000039849, ENSMUSG00000039834, ENSMUSG00000017737, ENSMUSG00000017740,…
rs3022941	ENSMUSG00000087503, ENSMUSG00000086630, ENSMUSG00000017740, ENSMUSG00000039804, ENSMUSG00000017652, ENSMUSG00000078935, ENSMUSG00000053166, ENSMUSG00000017664, ENSMUSG00000017670, ENSMUSG00000056824, ENSMUSG00000017667, ENSMUSG00000087800
rs13476892	ENSMUSG00000085358, ENSMUSG00000081758, ENSMUSG00000085274, ENSMUSG00000086820, ENSMUSG00000083264, ENSMUSG00000082924, ENSMUSG00000084816, ENSMUSG00000087351, ENSMUSG00000085618, ENSMUSG00000085046, ENSMUSG00000084840, ENSMUSG00000017664, ENSMUSG00000017670, ENSMUSG00000056824, ENSMUSG00000017667, ENSMUSG00000027670, ENSMUSG00000018459, ENSMUSG00000039725, ENSMUSG00000027661, ENSMUSG00000017897,…
rs13476895	ENSMUSG00000085358, ENSMUSG00000081758, ENSMUSG00000085274, ENSMUSG00000086820, ENSMUSG00000083264, ENSMUSG00000082924, ENSMUSG00000084816, ENSMUSG00000087351, ENSMUSG00000085618, ENSMUSG00000085046, ENSMUSG00000084840, ENSMUSG00000087617, ENSMUSG00000085129, ENSMUSG00000081123, ENSMUSG00000085682, ENSMUSG00000018459, ENSMUSG00000039725, ENSMUSG00000027661, ENSMUSG00000017897, ENSMUSG00000039671,…
rs3653795	ENSMUSG00000087617, ENSMUSG00000085129, ENSMUSG00000081123, ENSMUSG00000085682, ENSMUSG00000090397, ENSMUSG00000082665, ENSMUSG00000081946, ENSMUSG00000083436, ENSMUSG00000086605, ENSMUSG00000039621, ENSMUSG00000042854, ENSMUSG00000074582, ENSMUSG00000002718, ENSMUSG00000039536, ENSMUSG00000017999, ENSMUSG00000039501, ENSMUSG00000074578, ENSMUSG00000089145, ENSMUSG00000088063, ENSMUSG00000077698,…
rs13476898	ENSMUSG00000090397, ENSMUSG00000082665, ENSMUSG00000081946, ENSMUSG00000083436, ENSMUSG00000086605, ENSMUSG00000085151, ENSMUSG00000086098, ENSMUSG00000083661, ENSMUSG00000042854, ENSMUSG00000074582, ENSMUSG00000002718, ENSMUSG00000039536, ENSMUSG00000017999, ENSMUSG00000039501, ENSMUSG00000074578, ENSMUSG00000050556, ENSMUSG00000017969, ENSMUSG00000091150, ENSMUSG00000017929, ENSMUSG00000089145,…
rs6219107	ENSMUSG00000085151, ENSMUSG00000086098, ENSMUSG00000083661, ENSMUSG00000082687, ENSMUSG00000085596, ENSMUSG00000081511, ENSMUSG00000085914, ENSMUSG00000006462, ENSMUSG00000084797, ENSMUSG00000087624, ENSMUSG00000087684, ENSMUSG00000085411, ENSMUSG00000086411, ENSMUSG00000085267, ENSMUSG00000087648, ENSMUSG00000091642, ENSMUSG00000083342, ENSMUSG00000086783, ENSMUSG00000082239, ENSMUSG00000017969,…
CEL-2_168586738	ENSMUSG00000082687, ENSMUSG00000085596, ENSMUSG00000081511, ENSMUSG00000085914, ENSMUSG00000006462, ENSMUSG00000084797, ENSMUSG00000087624, ENSMUSG00000087684, ENSMUSG00000085411, ENSMUSG00000086411, ENSMUSG00000085267, ENSMUSG00000087648, ENSMUSG00000091642, ENSMUSG00000083342, ENSMUSG00000086783, ENSMUSG00000082239, ENSMUSG00000047030, ENSMUSG00000006418, ENSMUSG00000042821, ENSMUSG00000078923,…
CEL-2_168745734	ENSMUSG00000085322, ENSMUSG00000027546, ENSMUSG00000027547, ENSMUSG00000092801
CEL-2_168918742	ENSMUSG00000085322, ENSMUSG00000027547, ENSMUSG00000092801, ENSMUSG00000077761
rs3708726	ENSMUSG00000027551, ENSMUSG00000077761
rs6160839	ENSMUSG00000086348, ENSMUSG00000086658, ENSMUSG00000052368, ENSMUSG00000080415
rs3714936	ENSMUSG00000086348, ENSMUSG00000086658, ENSMUSG00000052368, ENSMUSG00000080415
rs13476908	ENSMUSG00000086238
rs3656991	ENSMUSG00000086238, ENSMUSG00000085369, ENSMUSG00000086840, ENSMUSG00000085350, ENSMUSG00000077845
rs3689258	ENSMUSG00000085369, ENSMUSG00000086840, ENSMUSG00000085350, ENSMUSG00000087074, ENSMUSG00000074571, ENSMUSG00000078912, ENSMUSG00000077845
rs3663663	ENSMUSG00000074571, ENSMUSG00000078912
rs13476910	ENSMUSG00000086463, ENSMUSG00000047907
rs3726974	ENSMUSG00000047907
rs3143843	ENSMUSG00000087472, ENSMUSG00000067581
rs3142729	ENSMUSG00000087472, ENSMUSG00000091760, ENSMUSG00000084013, ENSMUSG00000086999, ENSMUSG00000086970, ENSMUSG00000067581, ENSMUSG00000052056
rs13476912	ENSMUSG00000091760, ENSMUSG00000084013, ENSMUSG00000086999, ENSMUSG00000086970, ENSMUSG00000084067, ENSMUSG00000085495, ENSMUSG00000085225, ENSMUSG00000013523, ENSMUSG00000038567, ENSMUSG00000052033
rs13476913	ENSMUSG00000084067, ENSMUSG00000085495, ENSMUSG00000085225, ENSMUSG00000085158, ENSMUSG00000080955, ENSMUSG00000084829, ENSMUSG00000084818, ENSMUSG00000086613, ENSMUSG00000038567, ENSMUSG00000052033, ENSMUSG00000043583, ENSMUSG00000027560, ENSMUSG00000088505
gnf02.174.682	ENSMUSG00000085158, ENSMUSG00000080955, ENSMUSG00000084829, ENSMUSG00000084818, ENSMUSG00000086613, ENSMUSG00000027560, ENSMUSG00000088505
rs3681347	ENSMUSG00000086823, ENSMUSG00000085426, ENSMUSG00000087100, ENSMUSG00000087409, ENSMUSG00000083793, ENSMUSG00000085949, ENSMUSG00000085905, ENSMUSG00000087633, ENSMUSG00000067578, ENSMUSG00000038537, ENSMUSG00000027495, ENSMUSG00000027496, ENSMUSG00000027498, ENSMUSG00000074570, ENSMUSG00000074569
rs13463139	ENSMUSG00000086823, ENSMUSG00000085426, ENSMUSG00000087100, ENSMUSG00000087409, ENSMUSG00000083793, ENSMUSG00000085949, ENSMUSG00000085905, ENSMUSG00000087633, ENSMUSG00000081344, ENSMUSG00000067578, ENSMUSG00000038537, ENSMUSG00000027495, ENSMUSG00000027496, ENSMUSG00000027498, ENSMUSG00000074570, ENSMUSG00000027502, ENSMUSG00000074569, ENSMUSG00000027505
rs13476921	ENSMUSG00000081344, ENSMUSG00000027505, ENSMUSG00000028640
rs13476923	ENSMUSG00000092596, ENSMUSG00000087442, ENSMUSG00000087382, ENSMUSG00000008999, ENSMUSG00000005883, ENSMUSG00000027509, ENSMUSG00000027510, ENSMUSG00000070495, ENSMUSG00000027513, ENSMUSG00000027514, ENSMUSG00000093160
rs13476925	ENSMUSG00000092596, ENSMUSG00000087442, ENSMUSG00000087382, ENSMUSG00000087600, ENSMUSG00000086114, ENSMUSG00000008999, ENSMUSG00000005883, ENSMUSG00000027509, ENSMUSG00000027510, ENSMUSG00000070495, ENSMUSG00000027513, ENSMUSG00000027514, ENSMUSG00000038400, ENSMUSG00000027518, ENSMUSG00000093160
rs6384888	ENSMUSG00000087600, ENSMUSG00000086114, ENSMUSG00000027518, ENSMUSG00000027517
rs3668345	ENSMUSG00000055897, ENSMUSG00000085938, ENSMUSG00000082543, ENSMUSG00000081700, ENSMUSG00000082519, ENSMUSG00000027517, ENSMUSG00000027519, ENSMUSG00000057047, ENSMUSG00000054455
rs13476928	ENSMUSG00000085938, ENSMUSG00000082543, ENSMUSG00000081700, ENSMUSG00000082519, ENSMUSG00000074555, ENSMUSG00000027519, ENSMUSG00000057047, ENSMUSG00000054455, ENSMUSG00000027522, ENSMUSG00000039263
mCV23614425	ENSMUSG00000074555, ENSMUSG00000086537, ENSMUSG00000039263, ENSMUSG00000027523, ENSMUSG00000090625, ENSMUSG00000065521, ENSMUSG00000065410
rs8238755	ENSMUSG00000090944, ENSMUSG00000086537, ENSMUSG00000082641, ENSMUSG00000080158, ENSMUSG00000082353, ENSMUSG00000084795, ENSMUSG00000087215, ENSMUSG00000086177, ENSMUSG00000085608, ENSMUSG00000082112, ENSMUSG00000084050, ENSMUSG00000080888, ENSMUSG00000081949, ENSMUSG00000087588, ENSMUSG00000082376, ENSMUSG00000084323, ENSMUSG00000085699, ENSMUSG00000086672, ENSMUSG00000084858, ENSMUSG00000091984,…
rs13476933	ENSMUSG00000090944, ENSMUSG00000082641, ENSMUSG00000080158, ENSMUSG00000082353, ENSMUSG00000084795, ENSMUSG00000087215, ENSMUSG00000086177, ENSMUSG00000085608, ENSMUSG00000082112, ENSMUSG00000084050, ENSMUSG00000080888, ENSMUSG00000081949, ENSMUSG00000087588, ENSMUSG00000082376, ENSMUSG00000084323, ENSMUSG00000085699, ENSMUSG00000086672, ENSMUSG00000084858, ENSMUSG00000091984, ENSMUSG00000086367,…
rs13476936	ENSMUSG00000082215, ENSMUSG00000061897, ENSMUSG00000081481, ENSMUSG00000060445, ENSMUSG00000049999, ENSMUSG00000070476, ENSMUSG00000039155
rs6335805	ENSMUSG00000081481, ENSMUSG00000081882, ENSMUSG00000039138
rs6187766	ENSMUSG00000081882, ENSMUSG00000083410, ENSMUSG00000039138
rs6356143	ENSMUSG00000083410, ENSMUSG00000085704, ENSMUSG00000082850, ENSMUSG00000090589, ENSMUSG00000084843, ENSMUSG00000074518, ENSMUSG00000039117, ENSMUSG00000039108, ENSMUSG00000027566, ENSMUSG00000039086, ENSMUSG00000039069, ENSMUSG00000039059, ENSMUSG00000039050, ENSMUSG00000039041, ENSMUSG00000015647, ENSMUSG00000039001, ENSMUSG00000038990, ENSMUSG00000038980, ENSMUSG00000015627, ENSMUSG00000056061,…
rs13476942	ENSMUSG00000085704, ENSMUSG00000082850, ENSMUSG00000090589, ENSMUSG00000084843, ENSMUSG00000087550, ENSMUSG00000074507, ENSMUSG00000086166, ENSMUSG00000085428, ENSMUSG00000085728, ENSMUSG00000074518, ENSMUSG00000039117, ENSMUSG00000039108, ENSMUSG00000027566, ENSMUSG00000039086, ENSMUSG00000039069, ENSMUSG00000039059, ENSMUSG00000039050, ENSMUSG00000039041, ENSMUSG00000015647, ENSMUSG00000039001,…
rs13476944	ENSMUSG00000087550, ENSMUSG00000074507, ENSMUSG00000086166, ENSMUSG00000085428, ENSMUSG00000085728, ENSMUSG00000087293, ENSMUSG00000027573, ENSMUSG00000023393, ENSMUSG00000045493, ENSMUSG00000038848, ENSMUSG00000038840, ENSMUSG00000027574, ENSMUSG00000027575, ENSMUSG00000070461, ENSMUSG00000065454, ENSMUSG00000064422, ENSMUSG00000088334
rs3699297	ENSMUSG00000087293, ENSMUSG00000038840, ENSMUSG00000027574, ENSMUSG00000027575, ENSMUSG00000070461, ENSMUSG00000016356, ENSMUSG00000027577
rs6305540	ENSMUSG00000083993, ENSMUSG00000027577, ENSMUSG00000016346, ENSMUSG00000016349, ENSMUSG00000016344, ENSMUSG00000038751, ENSMUSG00000027579, ENSMUSG00000047841, ENSMUSG00000084696
rs13476945	ENSMUSG00000083993, ENSMUSG00000084033, ENSMUSG00000085028, ENSMUSG00000016349, ENSMUSG00000016344, ENSMUSG00000038751, ENSMUSG00000027579, ENSMUSG00000047841, ENSMUSG00000027580, ENSMUSG00000038705, ENSMUSG00000027581, ENSMUSG00000038685, ENSMUSG00000038671, ENSMUSG00000027582, ENSMUSG00000090077, ENSMUSG00000027583, ENSMUSG00000055882, ENSMUSG00000088378, ENSMUSG00000089612, ENSMUSG00000084696
rs4223701	ENSMUSG00000084033, ENSMUSG00000085028, ENSMUSG00000010492, ENSMUSG00000038705, ENSMUSG00000027581, ENSMUSG00000038685, ENSMUSG00000038671, ENSMUSG00000027582, ENSMUSG00000090077, ENSMUSG00000027583, ENSMUSG00000055882, ENSMUSG00000000827, ENSMUSG00000000826, ENSMUSG00000089917, ENSMUSG00000000823, ENSMUSG00000002455, ENSMUSG00000038605, ENSMUSG00000046470, ENSMUSG00000059540, ENSMUSG00000002458,…
rs8238464	ENSMUSG00000010492, ENSMUSG00000082786, ENSMUSG00000083397, ENSMUSG00000000826, ENSMUSG00000089917, ENSMUSG00000000823, ENSMUSG00000002455, ENSMUSG00000038605, ENSMUSG00000046470, ENSMUSG00000059540, ENSMUSG00000002458, ENSMUSG00000045794, ENSMUSG00000027584, ENSMUSG00000010505, ENSMUSG00000027589, ENSMUSG00000038628, ENSMUSG00000077518
rs13476950	ENSMUSG00000069125, ENSMUSG00000077829
rs13476951	ENSMUSG00000069125, ENSMUSG00000091223
gnf03.001.308	ENSMUSG00000091223, ENSMUSG00000092742, ENSMUSG00000077995, ENSMUSG00000077912
rs13476953	ENSMUSG00000092742, ENSMUSG00000077995, ENSMUSG00000089287, ENSMUSG00000077912
rs13476954	ENSMUSG00000089287
rs13476955	ENSMUSG00000091773, ENSMUSG00000086224, ENSMUSG00000074728, ENSMUSG00000025255, ENSMUSG00000040374
rs3675711	ENSMUSG00000091773, ENSMUSG00000086224, ENSMUSG00000074728, ENSMUSG00000025255, ENSMUSG00000040374
rs6247681	ENSMUSG00000077066
gnf03.003.469	ENSMUSG00000069118, ENSMUSG00000077066
rs13476961	ENSMUSG00000069118, ENSMUSG00000089220
rs6274760	ENSMUSG00000089220
rs3689073	ENSMUSG00000027499, ENSMUSG00000088484
rs4223706	ENSMUSG00000043542, ENSMUSG00000040329, ENSMUSG00000088484
rs8246989	ENSMUSG00000040329
rs8246984	ENSMUSG00000086143
CEL-3_8246162	ENSMUSG00000049442, ENSMUSG00000065203
rs13476965	ENSMUSG00000049442, ENSMUSG00000065203
rs4223708	ENSMUSG00000027500, ENSMUSG00000040289, ENSMUSG00000088094
rs13476966	ENSMUSG00000081594, ENSMUSG00000081657, ENSMUSG00000040289, ENSMUSG00000040269, ENSMUSG00000088094
mCV23610475	ENSMUSG00000081594, ENSMUSG00000081657, ENSMUSG00000040269, ENSMUSG00000027506
rs13476968	ENSMUSG00000085362, ENSMUSG00000088229
rs3701904	ENSMUSG00000085362, ENSMUSG00000040209, ENSMUSG00000088229
rs13476969	ENSMUSG00000089794, ENSMUSG00000027508, ENSMUSG00000027533, ENSMUSG00000088004
rs13476970	ENSMUSG00000089794, ENSMUSG00000027533, ENSMUSG00000049230, ENSMUSG00000052468, ENSMUSG00000027528, ENSMUSG00000062515, ENSMUSG00000027530, ENSMUSG00000027531, ENSMUSG00000058921, ENSMUSG00000039795, ENSMUSG00000027536, ENSMUSG00000027534, ENSMUSG00000069106, ENSMUSG00000087858, ENSMUSG00000088004
rs13476973	ENSMUSG00000049230, ENSMUSG00000052468, ENSMUSG00000027528, ENSMUSG00000062515, ENSMUSG00000027530, ENSMUSG00000027531, ENSMUSG00000058921, ENSMUSG00000039795, ENSMUSG00000027536, ENSMUSG00000027534, ENSMUSG00000069106, ENSMUSG00000093022, ENSMUSG00000087858
rs6351478	ENSMUSG00000093022
gnf03.009.807	ENSMUSG00000045699
rs13476982	ENSMUSG00000078587, ENSMUSG00000045699
rs3674446	ENSMUSG00000078587, ENSMUSG00000039717, ENSMUSG00000088546, ENSMUSG00000084684, ENSMUSG00000089231
rs3721276	ENSMUSG00000039717, ENSMUSG00000088546, ENSMUSG00000084684, ENSMUSG00000089231
rs6398851	ENSMUSG00000090300, ENSMUSG00000084092, ENSMUSG00000039710, ENSMUSG00000027550, ENSMUSG00000027552, ENSMUSG00000078784, ENSMUSG00000027555, ENSMUSG00000027556, ENSMUSG00000027559, ENSMUSG00000088540
rs13476985	ENSMUSG00000090300, ENSMUSG00000084092, ENSMUSG00000039710, ENSMUSG00000027550, ENSMUSG00000027552, ENSMUSG00000078784, ENSMUSG00000027555, ENSMUSG00000027556, ENSMUSG00000027559, ENSMUSG00000027562, ENSMUSG00000088540
rs13476987	ENSMUSG00000078783, ENSMUSG00000044138, ENSMUSG00000078781, ENSMUSG00000074677, ENSMUSG00000078780, ENSMUSG00000088874, ENSMUSG00000076975
rs13476989	ENSMUSG00000044138, ENSMUSG00000078781, ENSMUSG00000074677, ENSMUSG00000078780, ENSMUSG00000047213, ENSMUSG00000088874, ENSMUSG00000076975
rs3659988	ENSMUSG00000047213, ENSMUSG00000088644
rs4138128	ENSMUSG00000088644
rs6345660	ENSMUSG00000088541
rs13476994	ENSMUSG00000088541
rs6195996	ENSMUSG00000074674, ENSMUSG00000087893, ENSMUSG00000093073
rs3696263	ENSMUSG00000082896, ENSMUSG00000074674, ENSMUSG00000027564, ENSMUSG00000087893, ENSMUSG00000093073
gnf03.015.035	ENSMUSG00000082896, ENSMUSG00000027564, ENSMUSG00000025128
rs3689046	ENSMUSG00000025128, ENSMUSG00000039519, ENSMUSG00000064594
rs6168642	ENSMUSG00000040217, ENSMUSG00000064594
mCV24712981	ENSMUSG00000040217
rs13459167	ENSMUSG00000087108, ENSMUSG00000027599, ENSMUSG00000027601
rs6299135	ENSMUSG00000087108, ENSMUSG00000027601
rs3669876	ENSMUSG00000069094
mCV24211562	ENSMUSG00000084339, ENSMUSG00000027606, ENSMUSG00000082766, ENSMUSG00000089149, ENSMUSG00000065175
rs13477004	ENSMUSG00000084339, ENSMUSG00000027606, ENSMUSG00000082766, ENSMUSG00000060913, ENSMUSG00000049796, ENSMUSG00000089149, ENSMUSG00000065175
rs6410894	ENSMUSG00000060913, ENSMUSG00000049796, ENSMUSG00000048106
rs13477005	ENSMUSG00000048106, ENSMUSG00000003617, ENSMUSG00000027615, ENSMUSG00000078774, ENSMUSG00000002428, ENSMUSG00000019528
rs13477006	ENSMUSG00000078774, ENSMUSG00000002428, ENSMUSG00000019528, ENSMUSG00000001865, ENSMUSG00000011463, ENSMUSG00000054988
rs13477007	ENSMUSG00000001865, ENSMUSG00000011463, ENSMUSG00000054988
rs3677150	ENSMUSG00000039617
rs13477011	ENSMUSG00000039617
gnf03.018.917	ENSMUSG00000027630, ENSMUSG00000087775, ENSMUSG00000088846
rs13477017	ENSMUSG00000027630, ENSMUSG00000087775, ENSMUSG00000088846
rs13477018	ENSMUSG00000080481
CEL-3_23204282	ENSMUSG00000069083, ENSMUSG00000057036, ENSMUSG00000087945, ENSMUSG00000080481, ENSMUSG00000070227, ENSMUSG00000088115
rs3710311	ENSMUSG00000069083, ENSMUSG00000057036, ENSMUSG00000087945, ENSMUSG00000070227, ENSMUSG00000088115
rs13477025	ENSMUSG00000074664
rs3698991	ENSMUSG00000074664
rs13477026	ENSMUSG00000080368
rs3715834	ENSMUSG00000080368
rs6279639	ENSMUSG00000086956, ENSMUSG00000027699, ENSMUSG00000087742
rs13477029	ENSMUSG00000086956, ENSMUSG00000027699, ENSMUSG00000027698, ENSMUSG00000087742
rs3670738	ENSMUSG00000039304, ENSMUSG00000051136
rs4223769	ENSMUSG00000051136, ENSMUSG00000092695
rs13477030	ENSMUSG00000043164, ENSMUSG00000092695, ENSMUSG00000088772
rs3677132	ENSMUSG00000043164, ENSMUSG00000088772
rs3700087	ENSMUSG00000027695
gnf03.025.352	ENSMUSG00000092990
rs13459183	ENSMUSG00000092990
rs6260196	ENSMUSG00000091329, ENSMUSG00000027690, ENSMUSG00000070522, ENSMUSG00000050192, ENSMUSG00000090783, ENSMUSG00000039221, ENSMUSG00000074655, ENSMUSG00000080638
rs6258396	ENSMUSG00000070522, ENSMUSG00000050192, ENSMUSG00000090783, ENSMUSG00000039221, ENSMUSG00000074655, ENSMUSG00000080638
rs13477034	ENSMUSG00000076120
rs13477035	ENSMUSG00000076120, ENSMUSG00000063600
rs13477037	ENSMUSG00000085702
rs6200754	ENSMUSG00000085702, ENSMUSG00000069074
rs3686996	ENSMUSG00000069074, ENSMUSG00000027684
rs3704246	ENSMUSG00000086189, ENSMUSG00000037737, ENSMUSG00000037730, ENSMUSG00000027702, ENSMUSG00000027703, ENSMUSG00000074653, ENSMUSG00000065361
rs13477041	ENSMUSG00000086189, ENSMUSG00000037737, ENSMUSG00000037730, ENSMUSG00000027702, ENSMUSG00000027703, ENSMUSG00000074653, ENSMUSG00000051860, ENSMUSG00000027706, ENSMUSG00000037661, ENSMUSG00000065361
gnf03.027.859	ENSMUSG00000027706, ENSMUSG00000037661, ENSMUSG00000037652, ENSMUSG00000037643
CEL-3_30851425	ENSMUSG00000037531, ENSMUSG00000027673, ENSMUSG00000056900, ENSMUSG00000027674, ENSMUSG00000027677, ENSMUSG00000027676, ENSMUSG00000085953, ENSMUSG00000081883, ENSMUSG00000087625, ENSMUSG00000044434, ENSMUSG00000037643, ENSMUSG00000027660, ENSMUSG00000037625, ENSMUSG00000069072, ENSMUSG00000037610, ENSMUSG00000027663, ENSMUSG00000049507, ENSMUSG00000027665, ENSMUSG00000091091, ENSMUSG00000027667,…
rs4223883	ENSMUSG00000037531, ENSMUSG00000027673, ENSMUSG00000056900, ENSMUSG00000027674, ENSMUSG00000027677, ENSMUSG00000027676, ENSMUSG00000027680, ENSMUSG00000027679, ENSMUSG00000085953, ENSMUSG00000081883, ENSMUSG00000087625, ENSMUSG00000044434, ENSMUSG00000027660, ENSMUSG00000037625, ENSMUSG00000069072, ENSMUSG00000037610, ENSMUSG00000027663, ENSMUSG00000049507, ENSMUSG00000027665, ENSMUSG00000091091,…
rs6371982	ENSMUSG00000074637, ENSMUSG00000090828, ENSMUSG00000092249, ENSMUSG00000092196, ENSMUSG00000092355, ENSMUSG00000092242, ENSMUSG00000084530, ENSMUSG00000093307
rs6219246	ENSMUSG00000074637, ENSMUSG00000092249, ENSMUSG00000092196, ENSMUSG00000092355, ENSMUSG00000092242, ENSMUSG00000084530, ENSMUSG00000093307
rs13477058	ENSMUSG00000064834
rs13477059	ENSMUSG00000037400, ENSMUSG00000027708, ENSMUSG00000085655, ENSMUSG00000064834
rs3720738	ENSMUSG00000027708, ENSMUSG00000027709, ENSMUSG00000047696, ENSMUSG00000027710, ENSMUSG00000085655, ENSMUSG00000086392, ENSMUSG00000033883
rs6184208	ENSMUSG00000047696, ENSMUSG00000027710, ENSMUSG00000086392, ENSMUSG00000033883, ENSMUSG00000058400
rs6246699	ENSMUSG00000085320, ENSMUSG00000085007, ENSMUSG00000027712, ENSMUSG00000027713
rs13477061	ENSMUSG00000085320, ENSMUSG00000085007, ENSMUSG00000083388, ENSMUSG00000027712, ENSMUSG00000027713, ENSMUSG00000027714, ENSMUSG00000027715
rs3151902	ENSMUSG00000083388, ENSMUSG00000082548, ENSMUSG00000084027, ENSMUSG00000027714, ENSMUSG00000027715, ENSMUSG00000037325, ENSMUSG00000027716
rs13477062	ENSMUSG00000082548, ENSMUSG00000084027, ENSMUSG00000027716
rs3151196	ENSMUSG00000086090, ENSMUSG00000081705, ENSMUSG00000082878, ENSMUSG00000083857, ENSMUSG00000037270, ENSMUSG00000027719
rs3140619	ENSMUSG00000086090, ENSMUSG00000081705, ENSMUSG00000082878, ENSMUSG00000083857, ENSMUSG00000084754, ENSMUSG00000081634, ENSMUSG00000083575, ENSMUSG00000086517, ENSMUSG00000083353, ENSMUSG00000054779, ENSMUSG00000027719, ENSMUSG00000027720, ENSMUSG00000027718, ENSMUSG00000045031, ENSMUSG00000037225, ENSMUSG00000051444, ENSMUSG00000076974
petM-02707-1	ENSMUSG00000084754, ENSMUSG00000081634, ENSMUSG00000083575, ENSMUSG00000086517, ENSMUSG00000083353, ENSMUSG00000054779, ENSMUSG00000027718, ENSMUSG00000045031, ENSMUSG00000037225, ENSMUSG00000051444, ENSMUSG00000076974
rs3162526	ENSMUSG00000083696, ENSMUSG00000080723, ENSMUSG00000027722
rs3721455	ENSMUSG00000083696, ENSMUSG00000080723, ENSMUSG00000081093, ENSMUSG00000085677, ENSMUSG00000037211
rs13477063	ENSMUSG00000081093, ENSMUSG00000085677, ENSMUSG00000063001, ENSMUSG00000087457, ENSMUSG00000037211, ENSMUSG00000058174, ENSMUSG00000077728, ENSMUSG00000089123
rs13477065	ENSMUSG00000063001, ENSMUSG00000087457, ENSMUSG00000058174, ENSMUSG00000064315, ENSMUSG00000077728, ENSMUSG00000089123, ENSMUSG00000092986
rs13477066	ENSMUSG00000086181, ENSMUSG00000064315, ENSMUSG00000044864, ENSMUSG00000092986, ENSMUSG00000076385
rs13477068	ENSMUSG00000087081, ENSMUSG00000091878, ENSMUSG00000086181, ENSMUSG00000050533, ENSMUSG00000089932, ENSMUSG00000044864, ENSMUSG00000046743, ENSMUSG00000037884, ENSMUSG00000060798, ENSMUSG00000069041, ENSMUSG00000025757, ENSMUSG00000025758, ENSMUSG00000025759, ENSMUSG00000037818, ENSMUSG00000074620, ENSMUSG00000074619, ENSMUSG00000037814, ENSMUSG00000025762, ENSMUSG00000049940, ENSMUSG00000078233,…
rs3699423	ENSMUSG00000087081, ENSMUSG00000091878, ENSMUSG00000050533, ENSMUSG00000089932, ENSMUSG00000037884, ENSMUSG00000060798, ENSMUSG00000069041, ENSMUSG00000025757, ENSMUSG00000025758, ENSMUSG00000025759, ENSMUSG00000037818, ENSMUSG00000074620, ENSMUSG00000074619, ENSMUSG00000037814, ENSMUSG00000025762, ENSMUSG00000049940, ENSMUSG00000078233, ENSMUSG00000025764, ENSMUSG00000059834, ENSMUSG00000025766,…
rs4223947	ENSMUSG00000089251
rs3706854	ENSMUSG00000089251
rs13477087	ENSMUSG00000088535
rs6327630	ENSMUSG00000086101, ENSMUSG00000049100, ENSMUSG00000088535
CEL-3_45395916	ENSMUSG00000086101, ENSMUSG00000049100
rs3713290	ENSMUSG00000064579
rs3707139	ENSMUSG00000089584, ENSMUSG00000064579
mCV24401139	ENSMUSG00000090919, ENSMUSG00000077256, ENSMUSG00000089584
CEL-3_46558020	ENSMUSG00000090919, ENSMUSG00000077256
CEL-3_46812824	ENSMUSG00000072387
gnf03.043.700	ENSMUSG00000072387, ENSMUSG00000088739
rs13477092	ENSMUSG00000088739
rs13477098	ENSMUSG00000037910
rs6307566	ENSMUSG00000065018
mCV24847225	ENSMUSG00000065381, ENSMUSG00000065018, ENSMUSG00000084517
rs3714309	ENSMUSG00000065381, ENSMUSG00000084517
rs3022956	ENSMUSG00000027737
rs3089298	ENSMUSG00000089150
rs4139913	ENSMUSG00000089150
rs3724545	ENSMUSG00000089079
rs6327143	ENSMUSG00000089079
rs13477106	ENSMUSG00000023087
rs3719360	ENSMUSG00000087440, ENSMUSG00000023087, ENSMUSG00000037174, ENSMUSG00000077420
rs6222857	ENSMUSG00000087440, ENSMUSG00000037161, ENSMUSG00000037152, ENSMUSG00000063273, ENSMUSG00000027739, ENSMUSG00000037111, ENSMUSG00000077420
rs3694611	ENSMUSG00000085462, ENSMUSG00000037161, ENSMUSG00000037152, ENSMUSG00000063273, ENSMUSG00000027739, ENSMUSG00000037111
rs13477108	ENSMUSG00000074602, ENSMUSG00000092405, ENSMUSG00000074604, ENSMUSG00000061143, ENSMUSG00000074603, ENSMUSG00000044167, ENSMUSG00000092769, ENSMUSG00000065070
rs13477110	ENSMUSG00000074602, ENSMUSG00000092405, ENSMUSG00000061143, ENSMUSG00000074603, ENSMUSG00000044167, ENSMUSG00000092769, ENSMUSG00000065070
rs6241331	ENSMUSG00000070490
rs3685081	ENSMUSG00000070490, ENSMUSG00000065926
rs3718812	ENSMUSG00000065926
rs3674296	ENSMUSG00000027742
rs6335414	ENSMUSG00000027742
rs3716607	ENSMUSG00000048332
rs13477114	ENSMUSG00000085174, ENSMUSG00000042997, ENSMUSG00000049504, ENSMUSG00000027744, ENSMUSG00000087936
rs13477115	ENSMUSG00000085174, ENSMUSG00000042997, ENSMUSG00000049504, ENSMUSG00000027744, ENSMUSG00000037016, ENSMUSG00000078742, ENSMUSG00000074598, ENSMUSG00000027746, ENSMUSG00000088653, ENSMUSG00000087936
rs13477116	ENSMUSG00000078742, ENSMUSG00000074598, ENSMUSG00000027746, ENSMUSG00000088653
gnf03.051.000	ENSMUSG00000090354, ENSMUSG00000069014, ENSMUSG00000027748, ENSMUSG00000027750, ENSMUSG00000027751, ENSMUSG00000027752, ENSMUSG00000036632
gnf03.051.474	ENSMUSG00000090354, ENSMUSG00000069014, ENSMUSG00000069011, ENSMUSG00000027750, ENSMUSG00000027751, ENSMUSG00000027752, ENSMUSG00000036632, ENSMUSG00000027796, ENSMUSG00000036615
gnf03.051.587	ENSMUSG00000069011, ENSMUSG00000027796, ENSMUSG00000036615, ENSMUSG00000056306
rs4223969	ENSMUSG00000056306, ENSMUSG00000027793, ENSMUSG00000036580, ENSMUSG00000048655, ENSMUSG00000027794, ENSMUSG00000080590
rs13477121	ENSMUSG00000036580, ENSMUSG00000048655, ENSMUSG00000027794, ENSMUSG00000027797, ENSMUSG00000056947, ENSMUSG00000064904, ENSMUSG00000064586, ENSMUSG00000080590, ENSMUSG00000077276
rs13477123	ENSMUSG00000027799, ENSMUSG00000056947, ENSMUSG00000064904, ENSMUSG00000064586, ENSMUSG00000077276
rs13477125	ENSMUSG00000077710
rs6319642	ENSMUSG00000077710
rs13477126	ENSMUSG00000074592
rs13477127	ENSMUSG00000074592, ENSMUSG00000027800, ENSMUSG00000077190
mCV22953681	ENSMUSG00000027800, ENSMUSG00000077190, ENSMUSG00000088430
rs13477128	ENSMUSG00000084778, ENSMUSG00000083538, ENSMUSG00000027801, ENSMUSG00000027803, ENSMUSG00000036513, ENSMUSG00000074591, ENSMUSG00000088430
rs6363066	ENSMUSG00000084778, ENSMUSG00000087019, ENSMUSG00000083538, ENSMUSG00000069008, ENSMUSG00000074590, ENSMUSG00000027803, ENSMUSG00000036513, ENSMUSG00000074591, ENSMUSG00000036503, ENSMUSG00000027805, ENSMUSG00000027806, ENSMUSG00000027808, ENSMUSG00000027810, ENSMUSG00000075700, ENSMUSG00000070471, ENSMUSG00000036432, ENSMUSG00000043850, ENSMUSG00000059776, ENSMUSG00000050075, ENSMUSG00000036381,…
rs6342158	ENSMUSG00000087019, ENSMUSG00000069008, ENSMUSG00000074590, ENSMUSG00000027805, ENSMUSG00000027806, ENSMUSG00000027808, ENSMUSG00000027810, ENSMUSG00000075700, ENSMUSG00000070471, ENSMUSG00000036432, ENSMUSG00000043850, ENSMUSG00000059776, ENSMUSG00000056476, ENSMUSG00000050075, ENSMUSG00000036381, ENSMUSG00000051431, ENSMUSG00000036362, ENSMUSG00000036353, ENSMUSG00000036334, ENSMUSG00000065722,…
rs13477137	ENSMUSG00000036362, ENSMUSG00000036353, ENSMUSG00000036334, ENSMUSG00000090527
rs3691114	ENSMUSG00000090527, ENSMUSG00000074589
rs13477138	ENSMUSG00000036951, ENSMUSG00000070465
rs3676098	ENSMUSG00000036951, ENSMUSG00000070465, ENSMUSG00000091376, ENSMUSG00000027761, ENSMUSG00000027762, ENSMUSG00000084647
rs3667772	ENSMUSG00000091376, ENSMUSG00000027761, ENSMUSG00000027762, ENSMUSG00000084647
rs6239288	ENSMUSG00000027763, ENSMUSG00000027694
rs13477143	ENSMUSG00000027694, ENSMUSG00000027765
rs3706317	ENSMUSG00000027765
rs13477144	ENSMUSG00000053706, ENSMUSG00000036894, ENSMUSG00000089032
rs3089029	ENSMUSG00000053706, ENSMUSG00000036894, ENSMUSG00000089032
rs13477148	ENSMUSG00000036885, ENSMUSG00000027770
rs6191597	ENSMUSG00000036885, ENSMUSG00000027770, ENSMUSG00000043441
rs3696955	ENSMUSG00000089175
rs3710506	ENSMUSG00000089175
rs6326655	ENSMUSG00000088957
rs13477154	ENSMUSG00000091540, ENSMUSG00000090131, ENSMUSG00000085290, ENSMUSG00000036834, ENSMUSG00000048581, ENSMUSG00000027822, ENSMUSG00000089457, ENSMUSG00000088957, ENSMUSG00000088360
mCV24528954	ENSMUSG00000091540, ENSMUSG00000090131, ENSMUSG00000085290, ENSMUSG00000036834, ENSMUSG00000048581, ENSMUSG00000027822, ENSMUSG00000027823, ENSMUSG00000090303, ENSMUSG00000027824, ENSMUSG00000043897, ENSMUSG00000089457, ENSMUSG00000088360, ENSMUSG00000089039
rs13477156	ENSMUSG00000091967, ENSMUSG00000090303, ENSMUSG00000027824, ENSMUSG00000043897, ENSMUSG00000091572, ENSMUSG00000088735, ENSMUSG00000089039
mCV24530618	ENSMUSG00000091967, ENSMUSG00000090261, ENSMUSG00000074581, ENSMUSG00000090010, ENSMUSG00000091572, ENSMUSG00000092049, ENSMUSG00000068999, ENSMUSG00000090581, ENSMUSG00000062200, ENSMUSG00000088735
CEL-3_65082636	ENSMUSG00000090261, ENSMUSG00000074581, ENSMUSG00000090010, ENSMUSG00000068999, ENSMUSG00000090581, ENSMUSG00000062200, ENSMUSG00000088824
rs6379433	ENSMUSG00000088824
rs3671859	ENSMUSG00000090120, ENSMUSG00000027827
rs13459069	ENSMUSG00000090120, ENSMUSG00000048916, ENSMUSG00000027828, ENSMUSG00000074580, ENSMUSG00000034640, ENSMUSG00000087825
rs3674751	ENSMUSG00000048916, ENSMUSG00000074580, ENSMUSG00000034640, ENSMUSG00000074579, ENSMUSG00000089752, ENSMUSG00000027829, ENSMUSG00000087825, ENSMUSG00000065330
rs3718995	ENSMUSG00000089752, ENSMUSG00000027829, ENSMUSG00000064522, ENSMUSG00000065330
rs6224355	ENSMUSG00000064522
rs13477165	ENSMUSG00000027832
rs13477166	ENSMUSG00000027832
gnf03.063.824	ENSMUSG00000027833, ENSMUSG00000065245
rs13477169	ENSMUSG00000058360, ENSMUSG00000027833, ENSMUSG00000034544, ENSMUSG00000090408, ENSMUSG00000048416, ENSMUSG00000027774, ENSMUSG00000047557, ENSMUSG00000049404, ENSMUSG00000027775, ENSMUSG00000051777, ENSMUSG00000027777, ENSMUSG00000068979, ENSMUSG00000027776, ENSMUSG00000065245, ENSMUSG00000084617, ENSMUSG00000077459
rs13477175	ENSMUSG00000058360, ENSMUSG00000090408, ENSMUSG00000048416, ENSMUSG00000027774, ENSMUSG00000047557, ENSMUSG00000049404, ENSMUSG00000027775, ENSMUSG00000051777, ENSMUSG00000027777, ENSMUSG00000068979, ENSMUSG00000027776, ENSMUSG00000091272, ENSMUSG00000046999, ENSMUSG00000027778, ENSMUSG00000034349, ENSMUSG00000034317, ENSMUSG00000065606, ENSMUSG00000084617, ENSMUSG00000077459, ENSMUSG00000065580
rs13477176	ENSMUSG00000027783, ENSMUSG00000091315, ENSMUSG00000090941, ENSMUSG00000090743, ENSMUSG00000091272, ENSMUSG00000046999, ENSMUSG00000027778, ENSMUSG00000034349, ENSMUSG00000034317, ENSMUSG00000027782, ENSMUSG00000027784, ENSMUSG00000043300, ENSMUSG00000068969, ENSMUSG00000065606, ENSMUSG00000087848, ENSMUSG00000089417, ENSMUSG00000065580
rs13477178	ENSMUSG00000027783, ENSMUSG00000091315, ENSMUSG00000090941, ENSMUSG00000090743, ENSMUSG00000027784, ENSMUSG00000043300, ENSMUSG00000068969, ENSMUSG00000027787, ENSMUSG00000043461, ENSMUSG00000087848, ENSMUSG00000089417, ENSMUSG00000077366
rs6198234	ENSMUSG00000043461, ENSMUSG00000027788, ENSMUSG00000077366
CEL-3_70552044	ENSMUSG00000089507
CEL-3_70697605	ENSMUSG00000089507
mCV25201949	ENSMUSG00000086538, ENSMUSG00000074877
rs3659688	ENSMUSG00000086538, ENSMUSG00000074877
rs6351657	ENSMUSG00000027790, ENSMUSG00000084752
rs13477190	ENSMUSG00000027790, ENSMUSG00000048304, ENSMUSG00000088794, ENSMUSG00000084752, ENSMUSG00000077050
rs4137345	ENSMUSG00000088794, ENSMUSG00000077050
rs6175010	ENSMUSG00000027792
rs6189620	ENSMUSG00000027792
rs13477196	ENSMUSG00000034151, ENSMUSG00000034139
rs3695004	ENSMUSG00000034151, ENSMUSG00000034139
rs13477201	ENSMUSG00000027835
rs8273648	ENSMUSG00000027835, ENSMUSG00000027834
rs13477202	ENSMUSG00000034109, ENSMUSG00000088638
rs3718054	ENSMUSG00000034109, ENSMUSG00000088638
gnf03.073.308	ENSMUSG00000034098
gnf03.074.000	ENSMUSG00000088481
rs13477210	ENSMUSG00000088481
rs3672300	ENSMUSG00000084370
rs3663870	ENSMUSG00000084370
rs13477217	ENSMUSG00000091361, ENSMUSG00000088463
rs3720421	ENSMUSG00000091361, ENSMUSG00000070443, ENSMUSG00000037096, ENSMUSG00000088463, ENSMUSG00000077487
rs3677276	ENSMUSG00000070443, ENSMUSG00000037096, ENSMUSG00000062232, ENSMUSG00000064693, ENSMUSG00000077487
rs3683507	ENSMUSG00000062232, ENSMUSG00000064693
rs3686804	ENSMUSG00000091685, ENSMUSG00000061175, ENSMUSG00000068957, ENSMUSG00000027804, ENSMUSG00000089746
rs13459168	ENSMUSG00000091685, ENSMUSG00000061175, ENSMUSG00000068957, ENSMUSG00000027804, ENSMUSG00000027809, ENSMUSG00000027811, ENSMUSG00000034009, ENSMUSG00000027956, ENSMUSG00000089746, ENSMUSG00000077461
rs13477218	ENSMUSG00000027811, ENSMUSG00000034009, ENSMUSG00000027956, ENSMUSG00000027955, ENSMUSG00000077461
rs3723964	ENSMUSG00000087123
rs13477222	ENSMUSG00000033981, ENSMUSG00000087123, ENSMUSG00000093226
rs13477223	ENSMUSG00000033981, ENSMUSG00000093226
rs3659866	ENSMUSG00000091291, ENSMUSG00000085106
rs6305129	ENSMUSG00000091291, ENSMUSG00000085106
rs13477225	ENSMUSG00000056023, ENSMUSG00000028015, ENSMUSG00000028011, ENSMUSG00000028008, ENSMUSG00000028005, ENSMUSG00000089444
gnf03.079.138	ENSMUSG00000056023, ENSMUSG00000028015, ENSMUSG00000028011, ENSMUSG00000028008, ENSMUSG00000028005, ENSMUSG00000033910, ENSMUSG00000089444
rs13477227	ENSMUSG00000033900
rs3699123	ENSMUSG00000033900
rs13477228	ENSMUSG00000028004, ENSMUSG00000087902
rs13477230	ENSMUSG00000028004, ENSMUSG00000033882, ENSMUSG00000028003, ENSMUSG00000033860, ENSMUSG00000028001, ENSMUSG00000033831, ENSMUSG00000086273, ENSMUSG00000087902
rs6359590	ENSMUSG00000033882, ENSMUSG00000028003, ENSMUSG00000033860, ENSMUSG00000028001, ENSMUSG00000033831, ENSMUSG00000027998, ENSMUSG00000074517, ENSMUSG00000086273
rs3699532	ENSMUSG00000074517
rs13477233	ENSMUSG00000084596, ENSMUSG00000088597
CEL-3_84163555	ENSMUSG00000085848, ENSMUSG00000027996, ENSMUSG00000027995, ENSMUSG00000084596, ENSMUSG00000088597
CEL-3_84328572	ENSMUSG00000085848, ENSMUSG00000027995
rs3708227	ENSMUSG00000033752, ENSMUSG00000078175
rs6183172	ENSMUSG00000033752, ENSMUSG00000027993, ENSMUSG00000041842, ENSMUSG00000078175
rs3665763	ENSMUSG00000041842, ENSMUSG00000085625
rs13477236	ENSMUSG00000047819, ENSMUSG00000056498, ENSMUSG00000028086, ENSMUSG00000085625, ENSMUSG00000078550
rs13477238	ENSMUSG00000056498, ENSMUSG00000028086, ENSMUSG00000078550, ENSMUSG00000074513
rs6243021	ENSMUSG00000074513
rs13477239	ENSMUSG00000074513
rs3719390	ENSMUSG00000074513
rs3705396	ENSMUSG00000080424, ENSMUSG00000074513
rs13477240	ENSMUSG00000028085, ENSMUSG00000085527, ENSMUSG00000080424, ENSMUSG00000074513
gnf03.082.711	ENSMUSG00000028085, ENSMUSG00000051000, ENSMUSG00000031286, ENSMUSG00000085527
rs6398474	ENSMUSG00000031286, ENSMUSG00000049013, ENSMUSG00000044330, ENSMUSG00000089077, ENSMUSG00000064840, ENSMUSG00000077517
rs13477242	ENSMUSG00000049013, ENSMUSG00000044330, ENSMUSG00000089077, ENSMUSG00000064840, ENSMUSG00000077517, ENSMUSG00000065847
rs3698196	ENSMUSG00000028082, ENSMUSG00000028081, ENSMUSG00000077744, ENSMUSG00000065847, ENSMUSG00000064984, ENSMUSG00000089394, ENSMUSG00000064390, ENSMUSG00000065764
rs3688780	ENSMUSG00000028081, ENSMUSG00000077744, ENSMUSG00000064984, ENSMUSG00000064867, ENSMUSG00000089394, ENSMUSG00000064390, ENSMUSG00000065764
rs13477243	ENSMUSG00000057777, ENSMUSG00000064867, ENSMUSG00000028080
rs6376008	ENSMUSG00000057777, ENSMUSG00000091955
rs13477244	ENSMUSG00000028078, ENSMUSG00000091955, ENSMUSG00000064872
UT_3_89.066701	ENSMUSG00000041750, ENSMUSG00000028076, ENSMUSG00000077672, ENSMUSG00000064872
rs6353504	ENSMUSG00000028076, ENSMUSG00000041734, ENSMUSG00000077672
rs3670634	ENSMUSG00000015852, ENSMUSG00000074506
rs4224041	ENSMUSG00000015852, ENSMUSG00000015854, ENSMUSG00000059994, ENSMUSG00000048031, ENSMUSG00000074506
rs13477245	ENSMUSG00000059994, ENSMUSG00000048031, ENSMUSG00000003382, ENSMUSG00000093230, ENSMUSG00000077376
rs4138858	ENSMUSG00000060209, ENSMUSG00000093230, ENSMUSG00000077376
rs13477246	ENSMUSG00000060209, ENSMUSG00000023084, ENSMUSG00000028072
UT_3_89.90208	ENSMUSG00000023084, ENSMUSG00000028073, ENSMUSG00000028072, ENSMUSG00000005640, ENSMUSG00000028071, ENSMUSG00000004895
UT_3_90.000791	ENSMUSG00000028071, ENSMUSG00000004895, ENSMUSG00000004897, ENSMUSG00000019710, ENSMUSG00000004896, ENSMUSG00000048039, ENSMUSG00000004885
rs4224044	ENSMUSG00000019710, ENSMUSG00000004896, ENSMUSG00000048039, ENSMUSG00000004885
rs13477248	ENSMUSG00000086082, ENSMUSG00000091886, ENSMUSG00000091070, ENSMUSG00000004891, ENSMUSG00000004892, ENSMUSG00000004894, ENSMUSG00000028069, ENSMUSG00000028070, ENSMUSG00000051036, ENSMUSG00000028068, ENSMUSG00000001419, ENSMUSG00000092876, ENSMUSG00000092988
rs13477249	ENSMUSG00000086082, ENSMUSG00000091886, ENSMUSG00000091070, ENSMUSG00000004892, ENSMUSG00000004894, ENSMUSG00000028069, ENSMUSG00000028070, ENSMUSG00000051036, ENSMUSG00000028068, ENSMUSG00000001419, ENSMUSG00000001417, ENSMUSG00000090826, ENSMUSG00000010538, ENSMUSG00000001416, ENSMUSG00000001418, ENSMUSG00000001420, ENSMUSG00000001415, ENSMUSG00000041423, ENSMUSG00000074489, ENSMUSG00000074486,…
rs13477250	ENSMUSG00000090826, ENSMUSG00000010538, ENSMUSG00000001416, ENSMUSG00000001418, ENSMUSG00000001420, ENSMUSG00000001415, ENSMUSG00000041423, ENSMUSG00000074489, ENSMUSG00000074486, ENSMUSG00000078691, ENSMUSG00000074483, ENSMUSG00000028066, ENSMUSG00000050144, ENSMUSG00000028064, ENSMUSG00000028063, ENSMUSG00000074480, ENSMUSG00000008601, ENSMUSG00000028062, ENSMUSG00000008604, ENSMUSG00000041355,…
rs13477251	ENSMUSG00000074480, ENSMUSG00000008601, ENSMUSG00000028062, ENSMUSG00000008604, ENSMUSG00000041355, ENSMUSG00000028059, ENSMUSG00000049741, ENSMUSG00000028060, ENSMUSG00000028057, ENSMUSG00000068924, ENSMUSG00000068923, ENSMUSG00000074479, ENSMUSG00000091881, ENSMUSG00000078684, ENSMUSG00000088604, ENSMUSG00000084433, ENSMUSG00000064738, ENSMUSG00000065236, ENSMUSG00000084728
rs13475064	ENSMUSG00000068922, ENSMUSG00000068921, ENSMUSG00000028053, ENSMUSG00000041263, ENSMUSG00000059743, ENSMUSG00000041237, ENSMUSG00000028051, ENSMUSG00000068917, ENSMUSG00000028049, ENSMUSG00000032657, ENSMUSG00000086718, ENSMUSG00000064738, ENSMUSG00000065236, ENSMUSG00000077804, ENSMUSG00000076048, ENSMUSG00000065786, ENSMUSG00000065023, ENSMUSG00000077148
CEL-3_89630540	ENSMUSG00000091513, ENSMUSG00000068921, ENSMUSG00000028053, ENSMUSG00000041263, ENSMUSG00000059743, ENSMUSG00000041237, ENSMUSG00000028051, ENSMUSG00000068917, ENSMUSG00000028049, ENSMUSG00000032657, ENSMUSG00000028048, ENSMUSG00000064068, ENSMUSG00000028047, ENSMUSG00000042784, ENSMUSG00000042766, ENSMUSG00000042747, ENSMUSG00000042737, ENSMUSG00000027953, ENSMUSG00000027954, ENSMUSG00000028039,…
CEL-3_89968332	ENSMUSG00000091513, ENSMUSG00000064068, ENSMUSG00000028047, ENSMUSG00000042784, ENSMUSG00000042766, ENSMUSG00000042747, ENSMUSG00000042737, ENSMUSG00000027953, ENSMUSG00000027954, ENSMUSG00000028039, ENSMUSG00000028040, ENSMUSG00000028041, ENSMUSG00000042672, ENSMUSG00000028042, ENSMUSG00000078173, ENSMUSG00000042642, ENSMUSG00000028044, ENSMUSG00000042626, ENSMUSG00000047824, ENSMUSG00000042613,…
rs13477253	ENSMUSG00000027951, ENSMUSG00000027950, ENSMUSG00000042579, ENSMUSG00000042572, ENSMUSG00000046280, ENSMUSG00000027947, ENSMUSG00000060671, ENSMUSG00000027944, ENSMUSG00000042520, ENSMUSG00000027942, ENSMUSG00000078667, ENSMUSG00000090005, ENSMUSG00000077569, ENSMUSG00000077996, ENSMUSG00000065045
rs13477254	ENSMUSG00000027951, ENSMUSG00000027950, ENSMUSG00000042579, ENSMUSG00000042572, ENSMUSG00000046280, ENSMUSG00000027947, ENSMUSG00000060671, ENSMUSG00000027944, ENSMUSG00000042520, ENSMUSG00000027942, ENSMUSG00000078667, ENSMUSG00000027940, ENSMUSG00000090005, ENSMUSG00000027939, ENSMUSG00000090733, ENSMUSG00000077569, ENSMUSG00000084527, ENSMUSG00000064930, ENSMUSG00000077996, ENSMUSG00000065045
rs6211610	ENSMUSG00000027939, ENSMUSG00000090733, ENSMUSG00000027935, ENSMUSG00000027937, ENSMUSG00000027938, ENSMUSG00000052310, ENSMUSG00000027936, ENSMUSG00000078666, ENSMUSG00000042404, ENSMUSG00000042390, ENSMUSG00000027932, ENSMUSG00000084527, ENSMUSG00000064930
rs6178559	ENSMUSG00000087411, ENSMUSG00000027937, ENSMUSG00000027938, ENSMUSG00000052310, ENSMUSG00000027936, ENSMUSG00000078666, ENSMUSG00000042404, ENSMUSG00000042390, ENSMUSG00000027932, ENSMUSG00000027933, ENSMUSG00000027931, ENSMUSG00000001016, ENSMUSG00000001018, ENSMUSG00000001017, ENSMUSG00000044080, ENSMUSG00000042312, ENSMUSG00000042306, ENSMUSG00000074457, ENSMUSG00000001021, ENSMUSG00000001020,…
UT_3_93.299511	ENSMUSG00000087411, ENSMUSG00000027931, ENSMUSG00000001016, ENSMUSG00000001018, ENSMUSG00000001017, ENSMUSG00000044080, ENSMUSG00000042312, ENSMUSG00000042306, ENSMUSG00000074457, ENSMUSG00000001021, ENSMUSG00000001020, ENSMUSG00000065079, ENSMUSG00000084456
UT_3_93.303469	ENSMUSG00000001025, ENSMUSG00000063767
mCV24984125	ENSMUSG00000063767, ENSMUSG00000056054
rs13477256	ENSMUSG00000056054, ENSMUSG00000056071, ENSMUSG00000042250
UT_2_93.461287	ENSMUSG00000056071, ENSMUSG00000042250
rs13477257	ENSMUSG00000086377, ENSMUSG00000091175
rs13477258	ENSMUSG00000086377, ENSMUSG00000091175
gnf03.088.919	ENSMUSG00000082826, ENSMUSG00000042244, ENSMUSG00000043165, ENSMUSG00000077085
rs13477261	ENSMUSG00000082826, ENSMUSG00000042244, ENSMUSG00000043165, ENSMUSG00000056270, ENSMUSG00000027927, ENSMUSG00000078664, ENSMUSG00000068893, ENSMUSG00000074445, ENSMUSG00000050092, ENSMUSG00000042212, ENSMUSG00000055030, ENSMUSG00000050635, ENSMUSG00000046203, ENSMUSG00000046259, ENSMUSG00000042157, ENSMUSG00000027925, ENSMUSG00000042165, ENSMUSG00000054215, ENSMUSG00000048455, ENSMUSG00000045539,…
rs6201483	ENSMUSG00000091421, ENSMUSG00000056270, ENSMUSG00000027927, ENSMUSG00000078664, ENSMUSG00000068893, ENSMUSG00000074445, ENSMUSG00000050092, ENSMUSG00000042212, ENSMUSG00000055030, ENSMUSG00000050635, ENSMUSG00000046203, ENSMUSG00000046259, ENSMUSG00000042157, ENSMUSG00000027925, ENSMUSG00000042165, ENSMUSG00000054215, ENSMUSG00000048455, ENSMUSG00000045539, ENSMUSG00000050359, ENSMUSG00000045566,…
rs6224931	ENSMUSG00000091421, ENSMUSG00000074435, ENSMUSG00000086848, ENSMUSG00000057609, ENSMUSG00000027923, ENSMUSG00000068890, ENSMUSG00000042092, ENSMUSG00000078658, ENSMUSG00000068889, ENSMUSG00000042124, ENSMUSG00000027919, ENSMUSG00000049593, ENSMUSG00000068888, ENSMUSG00000068887, ENSMUSG00000059832, ENSMUSG00000046676, ENSMUSG00000090314, ENSMUSG00000054325, ENSMUSG00000042031, ENSMUSG00000045475,…
rs3697710	ENSMUSG00000059832, ENSMUSG00000046676, ENSMUSG00000090314, ENSMUSG00000054325, ENSMUSG00000042031, ENSMUSG00000045475, ENSMUSG00000043472, ENSMUSG00000074433, ENSMUSG00000068885, ENSMUSG00000027913, ENSMUSG00000027912, ENSMUSG00000087835, ENSMUSG00000065665
rs3708085	ENSMUSG00000027913, ENSMUSG00000027912
rs3661505	ENSMUSG00000074432, ENSMUSG00000080390
rs6227030	ENSMUSG00000074432, ENSMUSG00000080390
rs6256990	ENSMUSG00000078657, ENSMUSG00000049133
rs3696371	ENSMUSG00000078657, ENSMUSG00000049133
rs6323442	ENSMUSG00000081640, ENSMUSG00000083286, ENSMUSG00000081977, ENSMUSG00000091295, ENSMUSG00000092163, ENSMUSG00000091861, ENSMUSG00000091340
rs4224086	ENSMUSG00000081640, ENSMUSG00000083286, ENSMUSG00000081977, ENSMUSG00000091295, ENSMUSG00000092163, ENSMUSG00000091861, ENSMUSG00000091340, ENSMUSG00000041991
rs13477268	ENSMUSG00000027907, ENSMUSG00000041959, ENSMUSG00000057829, ENSMUSG00000041991, ENSMUSG00000090887, ENSMUSG00000041984, ENSMUSG00000052415, ENSMUSG00000027908, ENSMUSG00000076037
rs13477263	ENSMUSG00000027907, ENSMUSG00000041959, ENSMUSG00000059676, ENSMUSG00000091907, ENSMUSG00000064290, ENSMUSG00000068879, ENSMUSG00000060256, ENSMUSG00000058005, ENSMUSG00000074429, ENSMUSG00000074428, ENSMUSG00000074427, ENSMUSG00000074426, ENSMUSG00000074425, ENSMUSG00000057829, ENSMUSG00000057901, ENSMUSG00000090887, ENSMUSG00000041984, ENSMUSG00000052415, ENSMUSG00000027908, ENSMUSG00000076037
CEL-3_94149786	ENSMUSG00000059676, ENSMUSG00000091907, ENSMUSG00000064290, ENSMUSG00000068879, ENSMUSG00000060256, ENSMUSG00000058005, ENSMUSG00000074429, ENSMUSG00000074428, ENSMUSG00000074427, ENSMUSG00000074426, ENSMUSG00000074425, ENSMUSG00000074424, ENSMUSG00000090268, ENSMUSG00000089696, ENSMUSG00000057901, ENSMUSG00000089826, ENSMUSG00000090111, ENSMUSG00000089689, ENSMUSG00000089893, ENSMUSG00000089891
CEL-3_94317859	ENSMUSG00000074424, ENSMUSG00000090268, ENSMUSG00000089696, ENSMUSG00000028145, ENSMUSG00000028148, ENSMUSG00000091648, ENSMUSG00000028150, ENSMUSG00000089826, ENSMUSG00000090111, ENSMUSG00000089689, ENSMUSG00000089893, ENSMUSG00000089891, ENSMUSG00000091954
rs13477269	ENSMUSG00000090420, ENSMUSG00000028148, ENSMUSG00000091648, ENSMUSG00000028150, ENSMUSG00000044505, ENSMUSG00000041912, ENSMUSG00000091954
rs3674983	ENSMUSG00000090420, ENSMUSG00000041912, ENSMUSG00000028141, ENSMUSG00000028140, ENSMUSG00000028139
rs3654088	ENSMUSG00000028140, ENSMUSG00000028139, ENSMUSG00000028137, ENSMUSG00000028136, ENSMUSG00000005968, ENSMUSG00000078655, ENSMUSG00000068877, ENSMUSG00000081537, ENSMUSG00000062896, ENSMUSG00000085250, ENSMUSG00000085006, ENSMUSG00000081355
CEL-3_94769075	ENSMUSG00000028136, ENSMUSG00000005968, ENSMUSG00000078655, ENSMUSG00000068876, ENSMUSG00000068877, ENSMUSG00000038902, ENSMUSG00000005779, ENSMUSG00000068874, ENSMUSG00000005774, ENSMUSG00000038861, ENSMUSG00000019338, ENSMUSG00000005625, ENSMUSG00000028126, ENSMUSG00000081537, ENSMUSG00000062896, ENSMUSG00000085250, ENSMUSG00000085006, ENSMUSG00000081355, ENSMUSG00000084058, ENSMUSG00000087660,…
rs13459184	ENSMUSG00000085137, ENSMUSG00000091761, ENSMUSG00000038902, ENSMUSG00000005779, ENSMUSG00000068874, ENSMUSG00000005774, ENSMUSG00000038861, ENSMUSG00000019338, ENSMUSG00000005625, ENSMUSG00000028126, ENSMUSG00000008958, ENSMUSG00000005628, ENSMUSG00000092607, ENSMUSG00000053769, ENSMUSG00000013707, ENSMUSG00000038777, ENSMUSG00000038766, ENSMUSG00000053192, ENSMUSG00000046722, ENSMUSG00000068860,…
UT_3_98.160867	ENSMUSG00000085137, ENSMUSG00000091761, ENSMUSG00000005628, ENSMUSG00000092607, ENSMUSG00000053769, ENSMUSG00000013707, ENSMUSG00000038777, ENSMUSG00000038766, ENSMUSG00000053192, ENSMUSG00000046722, ENSMUSG00000068860, ENSMUSG00000028115, ENSMUSG00000015711, ENSMUSG00000038712, ENSMUSG00000078645, ENSMUSG00000015702, ENSMUSG00000074414, ENSMUSG00000015714, ENSMUSG00000015697
rs3717575	ENSMUSG00000015522
rs8252013	ENSMUSG00000028111
rs3720007	ENSMUSG00000083822, ENSMUSG00000028111, ENSMUSG00000038642
rs4140010	ENSMUSG00000083822, ENSMUSG00000060438, ENSMUSG00000038642, ENSMUSG00000028109, ENSMUSG00000046519, ENSMUSG00000038619, ENSMUSG00000038612
rs13477272	ENSMUSG00000087673, ENSMUSG00000060438, ENSMUSG00000046519, ENSMUSG00000038619, ENSMUSG00000038612, ENSMUSG00000015850, ENSMUSG00000028108, ENSMUSG00000028107, ENSMUSG00000028106, ENSMUSG00000015748, ENSMUSG00000054312, ENSMUSG00000080727, ENSMUSG00000038550, ENSMUSG00000038543, ENSMUSG00000015750, ENSMUSG00000038526, ENSMUSG00000089493
rs13459185	ENSMUSG00000087673, ENSMUSG00000028108, ENSMUSG00000028107, ENSMUSG00000028106, ENSMUSG00000015748, ENSMUSG00000054312, ENSMUSG00000080727, ENSMUSG00000038550, ENSMUSG00000038543, ENSMUSG00000015750, ENSMUSG00000038526, ENSMUSG00000015749, ENSMUSG00000015745, ENSMUSG00000089493
rs6217010	ENSMUSG00000015745
rs13477273	ENSMUSG00000091244, ENSMUSG00000038495, ENSMUSG00000045934, ENSMUSG00000068856, ENSMUSG00000084686
rs4224122	ENSMUSG00000091244, ENSMUSG00000038495, ENSMUSG00000045934, ENSMUSG00000068856, ENSMUSG00000084686
rs4224125	ENSMUSG00000091691, ENSMUSG00000092127, ENSMUSG00000091380, ENSMUSG00000090993, ENSMUSG00000091033, ENSMUSG00000086556, ENSMUSG00000081058, ENSMUSG00000015943, ENSMUSG00000063689, ENSMUSG00000068855, ENSMUSG00000068854, ENSMUSG00000064220, ENSMUSG00000063954, ENSMUSG00000070392, ENSMUSG00000091405, ENSMUSG00000074403, ENSMUSG00000050936, ENSMUSG00000015947, ENSMUSG00000046317, ENSMUSG00000038403,…
UT_3_99.336093	ENSMUSG00000091691, ENSMUSG00000092127, ENSMUSG00000091380, ENSMUSG00000090993, ENSMUSG00000091033, ENSMUSG00000086556, ENSMUSG00000081058, ENSMUSG00000074398, ENSMUSG00000045327, ENSMUSG00000015943, ENSMUSG00000063689, ENSMUSG00000068855, ENSMUSG00000068854, ENSMUSG00000064220, ENSMUSG00000063954, ENSMUSG00000070392, ENSMUSG00000091405, ENSMUSG00000074403, ENSMUSG00000050936, ENSMUSG00000015947,…
rs6177289	ENSMUSG00000045327, ENSMUSG00000087223, ENSMUSG00000087610, ENSMUSG00000028104, ENSMUSG00000049097, ENSMUSG00000049288, ENSMUSG00000038374, ENSMUSG00000028102, ENSMUSG00000090210, ENSMUSG00000060899, ENSMUSG00000038354, ENSMUSG00000028101, ENSMUSG00000028100, ENSMUSG00000028099, ENSMUSG00000028098, ENSMUSG00000038304, ENSMUSG00000038298, ENSMUSG00000028096, ENSMUSG00000049908, ENSMUSG00000065669
rs13477276	ENSMUSG00000087223, ENSMUSG00000060899, ENSMUSG00000038354, ENSMUSG00000028101, ENSMUSG00000028100, ENSMUSG00000028099, ENSMUSG00000028098, ENSMUSG00000038304, ENSMUSG00000038298, ENSMUSG00000028096, ENSMUSG00000049908, ENSMUSG00000065669
rs3680173	ENSMUSG00000028093, ENSMUSG00000038256, ENSMUSG00000088511
rs3022964	ENSMUSG00000079160, ENSMUSG00000028093, ENSMUSG00000038256, ENSMUSG00000088511
rs13477277	ENSMUSG00000079160, ENSMUSG00000051392, ENSMUSG00000028089, ENSMUSG00000028088, ENSMUSG00000038205, ENSMUSG00000090441
rs13477278	ENSMUSG00000086557, ENSMUSG00000074388, ENSMUSG00000028089, ENSMUSG00000028088, ENSMUSG00000038205, ENSMUSG00000090441, ENSMUSG00000038170, ENSMUSG00000027879
rs13477279	ENSMUSG00000086557, ENSMUSG00000074388, ENSMUSG00000027879, ENSMUSG00000027878, ENSMUSG00000043468
rs6391963	ENSMUSG00000027878, ENSMUSG00000043468, ENSMUSG00000027876
rs13477280	ENSMUSG00000027875
rs3675845	ENSMUSG00000081919, ENSMUSG00000083331, ENSMUSG00000083222, ENSMUSG00000082185, ENSMUSG00000082089, ENSMUSG00000083577, ENSMUSG00000082589, ENSMUSG00000053398, ENSMUSG00000050064, ENSMUSG00000090817, ENSMUSG00000056351, ENSMUSG00000074380, ENSMUSG00000038092, ENSMUSG00000063730, ENSMUSG00000062410, ENSMUSG00000027869, ENSMUSG00000027871, ENSMUSG00000027870
rs3686473	ENSMUSG00000081919, ENSMUSG00000083331, ENSMUSG00000083222, ENSMUSG00000082185, ENSMUSG00000082089, ENSMUSG00000083577, ENSMUSG00000082589, ENSMUSG00000085121, ENSMUSG00000050064, ENSMUSG00000090817, ENSMUSG00000056351, ENSMUSG00000074380, ENSMUSG00000038092, ENSMUSG00000063730, ENSMUSG00000062410, ENSMUSG00000027869, ENSMUSG00000027871, ENSMUSG00000027870
rs3726226	ENSMUSG00000086833, ENSMUSG00000083888, ENSMUSG00000004233, ENSMUSG00000065709, ENSMUSG00000088884
rs13477286	ENSMUSG00000086833, ENSMUSG00000083888, ENSMUSG00000081183, ENSMUSG00000080832, ENSMUSG00000083938, ENSMUSG00000083504, ENSMUSG00000004233, ENSMUSG00000027868, ENSMUSG00000064890, ENSMUSG00000065709, ENSMUSG00000088884
rs6278471	ENSMUSG00000081183, ENSMUSG00000080832, ENSMUSG00000083938, ENSMUSG00000083504, ENSMUSG00000064890
rs3667147	ENSMUSG00000080754, ENSMUSG00000082763, ENSMUSG00000085244, ENSMUSG00000027867, ENSMUSG00000033285, ENSMUSG00000027865, ENSMUSG00000064573
rs3159432	ENSMUSG00000080754, ENSMUSG00000082763, ENSMUSG00000085244, ENSMUSG00000081440, ENSMUSG00000086923, ENSMUSG00000033285, ENSMUSG00000027865, ENSMUSG00000044468, ENSMUSG00000064573
rs3159588	ENSMUSG00000081440, ENSMUSG00000086923, ENSMUSG00000053957, ENSMUSG00000083842, ENSMUSG00000044468, ENSMUSG00000008763
rs3162061	ENSMUSG00000083842, ENSMUSG00000082000, ENSMUSG00000008763, ENSMUSG00000051076, ENSMUSG00000033233, ENSMUSG00000033222, ENSMUSG00000086564, ENSMUSG00000027864, ENSMUSG00000087759
mCV25367221	ENSMUSG00000082000, ENSMUSG00000082415, ENSMUSG00000051076, ENSMUSG00000033233, ENSMUSG00000033222, ENSMUSG00000086564, ENSMUSG00000027864, ENSMUSG00000087759
rs6365379	ENSMUSG00000082415, ENSMUSG00000083546, ENSMUSG00000081569, ENSMUSG00000027863, ENSMUSG00000072381
rs3669106	ENSMUSG00000083546, ENSMUSG00000081569, ENSMUSG00000027863, ENSMUSG00000072381, ENSMUSG00000042035, ENSMUSG00000033161
rs13477294	ENSMUSG00000089916, ENSMUSG00000042035, ENSMUSG00000033161, ENSMUSG00000044313, ENSMUSG00000033147, ENSMUSG00000048540, ENSMUSG00000027861, ENSMUSG00000027860
gnf03.101.460	ENSMUSG00000089916, ENSMUSG00000044313, ENSMUSG00000033147, ENSMUSG00000048540, ENSMUSG00000027861, ENSMUSG00000027860
UT_3_105.614392	ENSMUSG00000027859
rs4138887	ENSMUSG00000086745, ENSMUSG00000027858, ENSMUSG00000027857
rs6347476	ENSMUSG00000086745, ENSMUSG00000027858, ENSMUSG00000027857
rs13477300	ENSMUSG00000048938, ENSMUSG00000027854, ENSMUSG00000068823, ENSMUSG00000027852, ENSMUSG00000070385, ENSMUSG00000089075, ENSMUSG00000065708
rs13477301	ENSMUSG00000054379, ENSMUSG00000048938, ENSMUSG00000027854, ENSMUSG00000068823, ENSMUSG00000027852, ENSMUSG00000070385, ENSMUSG00000007379, ENSMUSG00000005687, ENSMUSG00000033014, ENSMUSG00000089075, ENSMUSG00000065789, ENSMUSG00000089063, ENSMUSG00000089029, ENSMUSG00000065029, ENSMUSG00000065708
rs13477302	ENSMUSG00000054379, ENSMUSG00000005687, ENSMUSG00000033014, ENSMUSG00000065789, ENSMUSG00000089063, ENSMUSG00000089029, ENSMUSG00000065029
rs3701653	ENSMUSG00000087119, ENSMUSG00000027849, ENSMUSG00000089412, ENSMUSG00000084508
rs6339990	ENSMUSG00000087119, ENSMUSG00000081910, ENSMUSG00000085855, ENSMUSG00000085754, ENSMUSG00000084997, ENSMUSG00000084760, ENSMUSG00000083630, ENSMUSG00000089998, ENSMUSG00000091115, ENSMUSG00000027848, ENSMUSG00000078620, ENSMUSG00000008730, ENSMUSG00000027845, ENSMUSG00000032952, ENSMUSG00000044165, ENSMUSG00000027843, ENSMUSG00000044098, ENSMUSG00000089412, ENSMUSG00000084508
rs13477303	ENSMUSG00000081910, ENSMUSG00000085855, ENSMUSG00000085754, ENSMUSG00000084997, ENSMUSG00000084760, ENSMUSG00000083630, ENSMUSG00000089998, ENSMUSG00000091115, ENSMUSG00000027848, ENSMUSG00000078620, ENSMUSG00000008730, ENSMUSG00000027845, ENSMUSG00000032952, ENSMUSG00000044165, ENSMUSG00000027843, ENSMUSG00000044098
mCV25363602	ENSMUSG00000052539, ENSMUSG00000088479, ENSMUSG00000088016
rs13477305	ENSMUSG00000052539, ENSMUSG00000088479, ENSMUSG00000088016
rs3688731	ENSMUSG00000022187
rs13477306	ENSMUSG00000022187, ENSMUSG00000032913
rs13477307	ENSMUSG00000089999, ENSMUSG00000032913, ENSMUSG00000032902, ENSMUSG00000055865, ENSMUSG00000002228, ENSMUSG00000002233, ENSMUSG00000089452, ENSMUSG00000084653
rs13459070	ENSMUSG00000089999, ENSMUSG00000032902, ENSMUSG00000055865, ENSMUSG00000002228, ENSMUSG00000002233, ENSMUSG00000002227, ENSMUSG00000070372, ENSMUSG00000089452, ENSMUSG00000084653
CEL-3_104844489	ENSMUSG00000070372, ENSMUSG00000045576
CEL-3_105269202	ENSMUSG00000027840
rs6188615	ENSMUSG00000062127, ENSMUSG00000051788
rs13477308	ENSMUSG00000074346, ENSMUSG00000051788, ENSMUSG00000040896, ENSMUSG00000027905
gnf03.104.908	ENSMUSG00000074346, ENSMUSG00000040896, ENSMUSG00000027905, ENSMUSG00000048458, ENSMUSG00000068798
rs8236505	ENSMUSG00000068798, ENSMUSG00000000562, ENSMUSG00000074344, ENSMUSG00000074342, ENSMUSG00000000563, ENSMUSG00000000561, ENSMUSG00000074340, ENSMUSG00000010136, ENSMUSG00000043873, ENSMUSG00000092072
mCV23283853	ENSMUSG00000074342, ENSMUSG00000000563, ENSMUSG00000000561, ENSMUSG00000074340, ENSMUSG00000010136, ENSMUSG00000043873, ENSMUSG00000092072, ENSMUSG00000062778, ENSMUSG00000040809, ENSMUSG00000063779, ENSMUSG00000027902, ENSMUSG00000091575
rs13477313	ENSMUSG00000062778, ENSMUSG00000040809, ENSMUSG00000063779, ENSMUSG00000027902, ENSMUSG00000091575, ENSMUSG00000027901, ENSMUSG00000040774, ENSMUSG00000027900, ENSMUSG00000056260, ENSMUSG00000040747, ENSMUSG00000043529
rs13477315	ENSMUSG00000040774, ENSMUSG00000027900, ENSMUSG00000056260, ENSMUSG00000040747, ENSMUSG00000043529, ENSMUSG00000047959, ENSMUSG00000056145, ENSMUSG00000050179, ENSMUSG00000040724
rs3702359	ENSMUSG00000047959, ENSMUSG00000056145, ENSMUSG00000050179, ENSMUSG00000040724
rs13477316	ENSMUSG00000042861, ENSMUSG00000046213, ENSMUSG00000070368, ENSMUSG00000087260
rs3662271	ENSMUSG00000048109, ENSMUSG00000042861, ENSMUSG00000046213, ENSMUSG00000070368, ENSMUSG00000087260, ENSMUSG00000027896, ENSMUSG00000084640
rs13477317	ENSMUSG00000048109, ENSMUSG00000027895, ENSMUSG00000084640
rs6259798	ENSMUSG00000055891, ENSMUSG00000092379, ENSMUSG00000014603, ENSMUSG00000014601, ENSMUSG00000078604, ENSMUSG00000027893, ENSMUSG00000014599, ENSMUSG00000040600, ENSMUSG00000004032, ENSMUSG00000004035, ENSMUSG00000068762, ENSMUSG00000004038, ENSMUSG00000040562, ENSMUSG00000058135, ENSMUSG00000027890, ENSMUSG00000027889, ENSMUSG00000056411, ENSMUSG00000009108, ENSMUSG00000086968, ENSMUSG00000082720,…
rs13477318	ENSMUSG00000055891, ENSMUSG00000092379, ENSMUSG00000014603, ENSMUSG00000014601, ENSMUSG00000078604, ENSMUSG00000027893, ENSMUSG00000014599, ENSMUSG00000040600, ENSMUSG00000004032, ENSMUSG00000004035, ENSMUSG00000068762, ENSMUSG00000004038, ENSMUSG00000040562, ENSMUSG00000058135, ENSMUSG00000027890, ENSMUSG00000027889, ENSMUSG00000056411, ENSMUSG00000009108, ENSMUSG00000000001, ENSMUSG00000046793,…
rs13477319	ENSMUSG00000046793, ENSMUSG00000050947, ENSMUSG00000048796, ENSMUSG00000048997, ENSMUSG00000027887, ENSMUSG00000068749, ENSMUSG00000068747, ENSMUSG00000068745, ENSMUSG00000068744, ENSMUSG00000068740, ENSMUSG00000068739, ENSMUSG00000040412, ENSMUSG00000027886, ENSMUSG00000068732, ENSMUSG00000048100, ENSMUSG00000040389, ENSMUSG00000027884, ENSMUSG00000027883, ENSMUSG00000049565, ENSMUSG00000027882,…
rs13477320	ENSMUSG00000068745, ENSMUSG00000068744, ENSMUSG00000068740, ENSMUSG00000068739, ENSMUSG00000040412, ENSMUSG00000027886, ENSMUSG00000068732, ENSMUSG00000048100, ENSMUSG00000040389, ENSMUSG00000027884, ENSMUSG00000027883, ENSMUSG00000049565, ENSMUSG00000027882, ENSMUSG00000045326, ENSMUSG00000027881, ENSMUSG00000051638, ENSMUSG00000045662, ENSMUSG00000040339, ENSMUSG00000027880, ENSMUSG00000040322,…
rs13477321	ENSMUSG00000027880, ENSMUSG00000040322, ENSMUSG00000083717
rs3704665	ENSMUSG00000082624, ENSMUSG00000065872
rs8256683	ENSMUSG00000050836, ENSMUSG00000082624, ENSMUSG00000065872
rs3663873	ENSMUSG00000050836, ENSMUSG00000049300
rs3676545	ENSMUSG00000049300
rs3656131	ENSMUSG00000077253
rs13477327	ENSMUSG00000077253
rs6199580	ENSMUSG00000089017
rs6406405	ENSMUSG00000089017
rs3718507	ENSMUSG00000045952
mCV25436350	ENSMUSG00000074268, ENSMUSG00000074267, ENSMUSG00000074266, ENSMUSG00000079850, ENSMUSG00000070360, ENSMUSG00000045952, ENSMUSG00000083079, ENSMUSG00000081506
rs13477346	ENSMUSG00000074268, ENSMUSG00000074267, ENSMUSG00000074266, ENSMUSG00000079850, ENSMUSG00000070360, ENSMUSG00000074264, ENSMUSG00000027981, ENSMUSG00000083079, ENSMUSG00000081506
gnf03.117.090	ENSMUSG00000074264, ENSMUSG00000027981
rs3682339	ENSMUSG00000027966
rs13477352	ENSMUSG00000027965, ENSMUSG00000077410
rs3694286	ENSMUSG00000027965, ENSMUSG00000077410
rs6290322	ENSMUSG00000088346
rs3689240	ENSMUSG00000080676, ENSMUSG00000088346
rs3710419	ENSMUSG00000080676
rs13459071	ENSMUSG00000045092, ENSMUSG00000054426, ENSMUSG00000033554, ENSMUSG00000052769
rs4224168	ENSMUSG00000054426, ENSMUSG00000033554, ENSMUSG00000052769
rs13477354	ENSMUSG00000027963, ENSMUSG00000089261
rs3659643	ENSMUSG00000027963, ENSMUSG00000077741, ENSMUSG00000089261
rs13477355	ENSMUSG00000091298, ENSMUSG00000027962, ENSMUSG00000068696, ENSMUSG00000077741
rs13477356	ENSMUSG00000091298, ENSMUSG00000090721, ENSMUSG00000068696, ENSMUSG00000033502, ENSMUSG00000000339, ENSMUSG00000082394, ENSMUSG00000089060, ENSMUSG00000088840
gnf03.119.970	ENSMUSG00000090721, ENSMUSG00000000339, ENSMUSG00000000340, ENSMUSG00000027961, ENSMUSG00000033439, ENSMUSG00000027959, ENSMUSG00000089911, ENSMUSG00000027957, ENSMUSG00000082394, ENSMUSG00000034437, ENSMUSG00000089060, ENSMUSG00000088840
rs13477358	ENSMUSG00000027961, ENSMUSG00000033439, ENSMUSG00000027959, ENSMUSG00000089911, ENSMUSG00000027957, ENSMUSG00000033400, ENSMUSG00000034437
rs13477334	ENSMUSG00000033386
rs13477335	ENSMUSG00000033377, ENSMUSG00000080907
rs3709137	ENSMUSG00000080907
rs6214597	ENSMUSG00000028009
rs13477360	ENSMUSG00000028009, ENSMUSG00000044667, ENSMUSG00000092666
rs6156541	ENSMUSG00000044667, ENSMUSG00000092666
rs3708412	ENSMUSG00000033342, ENSMUSG00000093054
gnf03.121.280	ENSMUSG00000028007, ENSMUSG00000093054
rs6176477	ENSMUSG00000093000, ENSMUSG00000065569
rs13477364	ENSMUSG00000093000, ENSMUSG00000065569
rs13477365	ENSMUSG00000033308
CEL-3_119667160	ENSMUSG00000089572, ENSMUSG00000087806
rs13477369	ENSMUSG00000028134, ENSMUSG00000080351, ENSMUSG00000080483, ENSMUSG00000089572, ENSMUSG00000087806
CEL-3_120229856	ENSMUSG00000080351, ENSMUSG00000089027, ENSMUSG00000080483, ENSMUSG00000088839, ENSMUSG00000065684
rs6259281	ENSMUSG00000089027, ENSMUSG00000088839, ENSMUSG00000065684
mCV23385188	ENSMUSG00000028133, ENSMUSG00000028132, ENSMUSG00000039887, ENSMUSG00000093177, ENSMUSG00000084674
rs6212614	ENSMUSG00000086471, ENSMUSG00000028133, ENSMUSG00000028132, ENSMUSG00000039887, ENSMUSG00000053931, ENSMUSG00000039865, ENSMUSG00000093177, ENSMUSG00000084674
rs3659836	ENSMUSG00000086471, ENSMUSG00000039865, ENSMUSG00000044522, ENSMUSG00000074248
rs6376227	ENSMUSG00000057359, ENSMUSG00000044522, ENSMUSG00000074248, ENSMUSG00000028128, ENSMUSG00000028127, ENSMUSG00000091716, ENSMUSG00000039831, ENSMUSG00000028125, ENSMUSG00000078592, ENSMUSG00000028124, ENSMUSG00000039756, ENSMUSG00000084912, ENSMUSG00000092934, ENSMUSG00000076456
rs13477377	ENSMUSG00000057359, ENSMUSG00000028128, ENSMUSG00000028127, ENSMUSG00000091716, ENSMUSG00000039831, ENSMUSG00000028125, ENSMUSG00000078592, ENSMUSG00000028124, ENSMUSG00000039756, ENSMUSG00000084912, ENSMUSG00000092934, ENSMUSG00000076456, ENSMUSG00000087743
rs3691246	ENSMUSG00000086397, ENSMUSG00000028121, ENSMUSG00000039735, ENSMUSG00000053965, ENSMUSG00000023057, ENSMUSG00000078590, ENSMUSG00000054091, ENSMUSG00000039701, ENSMUSG00000028116, ENSMUSG00000091611, ENSMUSG00000076949, ENSMUSG00000087743
rs3681787	ENSMUSG00000086397, ENSMUSG00000039735, ENSMUSG00000053965, ENSMUSG00000023057, ENSMUSG00000078590, ENSMUSG00000054091, ENSMUSG00000039701, ENSMUSG00000028116, ENSMUSG00000050315, ENSMUSG00000091611, ENSMUSG00000076949
rs13477380	ENSMUSG00000039234
mCV23483645	ENSMUSG00000028114, ENSMUSG00000080545
rs6233502	ENSMUSG00000027978, ENSMUSG00000092730, ENSMUSG00000080545
rs6212658	ENSMUSG00000027978, ENSMUSG00000027977, ENSMUSG00000092730
rs3720182	ENSMUSG00000080842, ENSMUSG00000081939, ENSMUSG00000065132
rs3707706	ENSMUSG00000080842, ENSMUSG00000081939, ENSMUSG00000065132
rs6182907	ENSMUSG00000090474, ENSMUSG00000044528, ENSMUSG00000027973, ENSMUSG00000039174, ENSMUSG00000064915, ENSMUSG00000077726
rs13477384	ENSMUSG00000090474, ENSMUSG00000044528, ENSMUSG00000027973, ENSMUSG00000039174, ENSMUSG00000064915, ENSMUSG00000088099, ENSMUSG00000077726
rs13477385	ENSMUSG00000088099
gnf03.128.869	ENSMUSG00000027971
rs8255228	ENSMUSG00000032854, ENSMUSG00000087726
rs6302123	ENSMUSG00000087726
rs3671119	ENSMUSG00000046561, ENSMUSG00000090427
rs6220661	ENSMUSG00000090427
rs3702789	ENSMUSG00000053819, ENSMUSG00000086679
rs13477390	ENSMUSG00000086679, ENSMUSG00000077617
rs3717432	ENSMUSG00000077617, ENSMUSG00000032826
rs13477391	ENSMUSG00000087227, ENSMUSG00000032826
rs6285599	ENSMUSG00000087227, ENSMUSG00000032826
rs6321924	ENSMUSG00000078164
rs6377831	ENSMUSG00000078164, ENSMUSG00000027968, ENSMUSG00000065413, ENSMUSG00000065552, ENSMUSG00000065447, ENSMUSG00000065482, ENSMUSG00000076252
rs3688504	ENSMUSG00000027968, ENSMUSG00000051278, ENSMUSG00000027967, ENSMUSG00000028028, ENSMUSG00000089988, ENSMUSG00000065413, ENSMUSG00000065552, ENSMUSG00000065447, ENSMUSG00000065482, ENSMUSG00000088537, ENSMUSG00000076252
rs13477393	ENSMUSG00000027967, ENSMUSG00000028028, ENSMUSG00000046688, ENSMUSG00000074238, ENSMUSG00000089988, ENSMUSG00000088537
rs3688827	ENSMUSG00000074237
rs3679962	ENSMUSG00000074237
rs13477396	ENSMUSG00000065248
rs13477397	ENSMUSG00000065248
rs13477398	ENSMUSG00000074236
rs13477399	ENSMUSG00000028023, ENSMUSG00000028024, ENSMUSG00000074236
rs13477400	ENSMUSG00000028023, ENSMUSG00000028024
rs13477401	ENSMUSG00000041220, ENSMUSG00000028017, ENSMUSG00000028012, ENSMUSG00000028010, ENSMUSG00000058952, ENSMUSG00000027999, ENSMUSG00000027997, ENSMUSG00000027994, ENSMUSG00000092701
rs13477402	ENSMUSG00000028017, ENSMUSG00000028012, ENSMUSG00000028010, ENSMUSG00000058952, ENSMUSG00000027999, ENSMUSG00000027997, ENSMUSG00000027994, ENSMUSG00000001052, ENSMUSG00000063328, ENSMUSG00000092017, ENSMUSG00000092701
gnf03.133.647	ENSMUSG00000063328, ENSMUSG00000092017, ENSMUSG00000065788
rs13477404	ENSMUSG00000065788
rs13477405	ENSMUSG00000019232, ENSMUSG00000041084, ENSMUSG00000062006
rs3658914	ENSMUSG00000019232, ENSMUSG00000041084, ENSMUSG00000062006
rs13477406	ENSMUSG00000092831, ENSMUSG00000088522
rs3660884	ENSMUSG00000091852, ENSMUSG00000027985, ENSMUSG00000027984, ENSMUSG00000027983, ENSMUSG00000050931, ENSMUSG00000028032, ENSMUSG00000092797, ENSMUSG00000092831, ENSMUSG00000088522
rs13477409	ENSMUSG00000091852, ENSMUSG00000027984, ENSMUSG00000027983, ENSMUSG00000050931, ENSMUSG00000028032, ENSMUSG00000087877, ENSMUSG00000092797
rs3665032	ENSMUSG00000087877
rs13477410	ENSMUSG00000028031, ENSMUSG00000091721, ENSMUSG00000028029, ENSMUSG00000064992, ENSMUSG00000089510
rs13477412	ENSMUSG00000028031, ENSMUSG00000091721, ENSMUSG00000028029, ENSMUSG00000028030, ENSMUSG00000040998, ENSMUSG00000028018, ENSMUSG00000028016, ENSMUSG00000087776, ENSMUSG00000064992, ENSMUSG00000093048, ENSMUSG00000089510, ENSMUSG00000089431
rs13477414	ENSMUSG00000040998, ENSMUSG00000028018, ENSMUSG00000028016, ENSMUSG00000040969, ENSMUSG00000028013, ENSMUSG00000040943, ENSMUSG00000087776, ENSMUSG00000080506, ENSMUSG00000093048, ENSMUSG00000089431
rs3724110	ENSMUSG00000028013, ENSMUSG00000040943, ENSMUSG00000080506, ENSMUSG00000077336
rs13477417	ENSMUSG00000091186, ENSMUSG00000092810, ENSMUSG00000084564, ENSMUSG00000077336
rs13477421	ENSMUSG00000091186, ENSMUSG00000044365, ENSMUSG00000092810, ENSMUSG00000084564
rs13477422	ENSMUSG00000028172
mCV23230498	ENSMUSG00000028172, ENSMUSG00000076366
rs13477426	ENSMUSG00000045328, ENSMUSG00000028167, ENSMUSG00000037994, ENSMUSG00000050150, ENSMUSG00000028165, ENSMUSG00000076366
gnf03.138.849	ENSMUSG00000090593, ENSMUSG00000028167, ENSMUSG00000037994, ENSMUSG00000050150, ENSMUSG00000028165, ENSMUSG00000078578, ENSMUSG00000028164, ENSMUSG00000083045, ENSMUSG00000083610
rs13477428	ENSMUSG00000090593, ENSMUSG00000078578, ENSMUSG00000028164, ENSMUSG00000028163, ENSMUSG00000045520, ENSMUSG00000083045, ENSMUSG00000083610
rs6305792	ENSMUSG00000045520, ENSMUSG00000053897, ENSMUSG00000091791
rs13477430	ENSMUSG00000053897, ENSMUSG00000091791
CEL-3_137067761	ENSMUSG00000028161, ENSMUSG00000078574
rs13477434	ENSMUSG00000028161, ENSMUSG00000078574, ENSMUSG00000065906
UT_3_141.310761	ENSMUSG00000065906
rs3671858	ENSMUSG00000055138, ENSMUSG00000046818, ENSMUSG00000037894, ENSMUSG00000074212, ENSMUSG00000091512, ENSMUSG00000028159, ENSMUSG00000049349, ENSMUSG00000090066, ENSMUSG00000028158, ENSMUSG00000004127, ENSMUSG00000012042, ENSMUSG00000055301, ENSMUSG00000074207, ENSMUSG00000053054, ENSMUSG00000074206, ENSMUSG00000090306, ENSMUSG00000037797, ENSMUSG00000028138, ENSMUSG00000005813, ENSMUSG00000028156,…
rs3679306	ENSMUSG00000055138, ENSMUSG00000046818, ENSMUSG00000037894, ENSMUSG00000074212, ENSMUSG00000091512, ENSMUSG00000028159, ENSMUSG00000049349, ENSMUSG00000090066, ENSMUSG00000028158, ENSMUSG00000004127, ENSMUSG00000012042, ENSMUSG00000055301, ENSMUSG00000074207, ENSMUSG00000053054, ENSMUSG00000074206, ENSMUSG00000090306, ENSMUSG00000037797, ENSMUSG00000028138, ENSMUSG00000005813, ENSMUSG00000028156,…
rs13477453	ENSMUSG00000047674
rs6189225	ENSMUSG00000047674, ENSMUSG00000089737
rs3698531	ENSMUSG00000089737, ENSMUSG00000089924
rs3718489	ENSMUSG00000089924
rs13477456	ENSMUSG00000028273
rs13477457	ENSMUSG00000040264, ENSMUSG00000040253
rs4224277	ENSMUSG00000040264, ENSMUSG00000040253, ENSMUSG00000028268, ENSMUSG00000028269
rs6290401	ENSMUSG00000028269, ENSMUSG00000028270
rs13477458	ENSMUSG00000040213, ENSMUSG00000086561, ENSMUSG00000065130
rs6261585	ENSMUSG00000040213, ENSMUSG00000028271, ENSMUSG00000086561, ENSMUSG00000087795, ENSMUSG00000065130
rs13477459	ENSMUSG00000004591, ENSMUSG00000087795
rs6258013	ENSMUSG00000090913, ENSMUSG00000078162
rs6407142	ENSMUSG00000078162
rs13477462	ENSMUSG00000088851
rs6391253	ENSMUSG00000088851
rs3677650	ENSMUSG00000028266
rs13477466	ENSMUSG00000028266, ENSMUSG00000040151, ENSMUSG00000037072, ENSMUSG00000064960
rs13477467	ENSMUSG00000037072, ENSMUSG00000037062, ENSMUSG00000056025, ENSMUSG00000064960
CEL-3_145329096	ENSMUSG00000037062, ENSMUSG00000056025, ENSMUSG00000028262, ENSMUSG00000037033, ENSMUSG00000074196, ENSMUSG00000074195, ENSMUSG00000068547, ENSMUSG00000089950, ENSMUSG00000085773
rs8243522	ENSMUSG00000028262, ENSMUSG00000037033, ENSMUSG00000074196, ENSMUSG00000074195, ENSMUSG00000068547, ENSMUSG00000028255, ENSMUSG00000036960, ENSMUSG00000028256, ENSMUSG00000089950, ENSMUSG00000085773
rs13477469	ENSMUSG00000036960, ENSMUSG00000028256
rs13477470	ENSMUSG00000090771, ENSMUSG00000074182, ENSMUSG00000028195
rs13477472	ENSMUSG00000090771, ENSMUSG00000074182, ENSMUSG00000028195, ENSMUSG00000028194, ENSMUSG00000028191, ENSMUSG00000036873, ENSMUSG00000036863
rs13477529	ENSMUSG00000028191, ENSMUSG00000036873, ENSMUSG00000036863, ENSMUSG00000043020, ENSMUSG00000036853, ENSMUSG00000065937
rs13477473	ENSMUSG00000036853, ENSMUSG00000011008, ENSMUSG00000065937
rs3710548	ENSMUSG00000036832, ENSMUSG00000077892, ENSMUSG00000088218
rs3682093	ENSMUSG00000077892, ENSMUSG00000088218
rs6256060	ENSMUSG00000028189, ENSMUSG00000028188, ENSMUSG00000068523, ENSMUSG00000028187
UT_3_150.551162	ENSMUSG00000028189, ENSMUSG00000028188, ENSMUSG00000068523, ENSMUSG00000028187, ENSMUSG00000028186
rs3688583	ENSMUSG00000090202, ENSMUSG00000048652, ENSMUSG00000085810
rs3022971	ENSMUSG00000090202, ENSMUSG00000048652, ENSMUSG00000005034, ENSMUSG00000070343, ENSMUSG00000036745, ENSMUSG00000085810
gnf03.150.527	ENSMUSG00000070343, ENSMUSG00000036745
gnf03.151.552	ENSMUSG00000077441
rs3657112	ENSMUSG00000077441
rs3722447	ENSMUSG00000028184, ENSMUSG00000053583, ENSMUSG00000070342, ENSMUSG00000065270, ENSMUSG00000089269
rs13477485	ENSMUSG00000053583, ENSMUSG00000070342, ENSMUSG00000065270, ENSMUSG00000089269
rs3696452	ENSMUSG00000047676
rs13477487	ENSMUSG00000047676
gnf03.154.282	ENSMUSG00000092830
rs13477491	ENSMUSG00000092830
rs6161409	ENSMUSG00000039167
rs13477494	ENSMUSG00000028037, ENSMUSG00000039146, ENSMUSG00000065138
rs3676735	ENSMUSG00000028037, ENSMUSG00000039146, ENSMUSG00000028036, ENSMUSG00000087997, ENSMUSG00000065138
rs13477495	ENSMUSG00000028036, ENSMUSG00000039131, ENSMUSG00000028035, ENSMUSG00000028034, ENSMUSG00000039103, ENSMUSG00000054942, ENSMUSG00000084343, ENSMUSG00000087997
rs3695139	ENSMUSG00000039131, ENSMUSG00000028035, ENSMUSG00000028034, ENSMUSG00000039103, ENSMUSG00000054942, ENSMUSG00000084343
rs3686068	ENSMUSG00000039068
rs13477497	ENSMUSG00000085901, ENSMUSG00000039068, ENSMUSG00000039058, ENSMUSG00000090095, ENSMUSG00000090040
rs13477498	ENSMUSG00000085901, ENSMUSG00000090095, ENSMUSG00000090040
mCV25265490	ENSMUSG00000090017, ENSMUSG00000090163
rs13477499	ENSMUSG00000090017, ENSMUSG00000090163
gnf03.156.814	ENSMUSG00000062046, ENSMUSG00000038997, ENSMUSG00000005493, ENSMUSG00000058508, ENSMUSG00000086438, ENSMUSG00000089376, ENSMUSG00000077174, ENSMUSG00000089237, ENSMUSG00000088764
rs3656403	ENSMUSG00000062046, ENSMUSG00000038997, ENSMUSG00000005493, ENSMUSG00000038975, ENSMUSG00000062908, ENSMUSG00000028360, ENSMUSG00000058508, ENSMUSG00000086438, ENSMUSG00000090114, ENSMUSG00000089376, ENSMUSG00000064731, ENSMUSG00000077174, ENSMUSG00000065463, ENSMUSG00000089237, ENSMUSG00000065738, ENSMUSG00000088764
rs3716135	ENSMUSG00000038975, ENSMUSG00000062908, ENSMUSG00000028360, ENSMUSG00000090114, ENSMUSG00000064731, ENSMUSG00000065463, ENSMUSG00000065738
rs13477504	ENSMUSG00000047583, ENSMUSG00000028199, ENSMUSG00000042943, ENSMUSG00000078161, ENSMUSG00000092522
rs3656494	ENSMUSG00000047583, ENSMUSG00000028199, ENSMUSG00000042943, ENSMUSG00000078161, ENSMUSG00000092522
rs13477507	ENSMUSG00000053870, ENSMUSG00000064765
CEL-3_155734650	ENSMUSG00000053870, ENSMUSG00000028182, ENSMUSG00000064765
rs3695386	ENSMUSG00000040037, ENSMUSG00000054773, ENSMUSG00000028180, ENSMUSG00000040016, ENSMUSG00000028179, ENSMUSG00000039988, ENSMUSG00000055436, ENSMUSG00000063052, ENSMUSG00000085084, ENSMUSG00000083122, ENSMUSG00000086708, ENSMUSG00000028177, ENSMUSG00000065431, ENSMUSG00000065172, ENSMUSG00000093095, ENSMUSG00000064557, ENSMUSG00000065807, ENSMUSG00000064510, ENSMUSG00000077581
rs4136181	ENSMUSG00000040037, ENSMUSG00000054773, ENSMUSG00000028180, ENSMUSG00000040016, ENSMUSG00000028179, ENSMUSG00000039988, ENSMUSG00000055436, ENSMUSG00000063052, ENSMUSG00000085084, ENSMUSG00000083122, ENSMUSG00000086708, ENSMUSG00000028177, ENSMUSG00000065431, ENSMUSG00000065172, ENSMUSG00000093095, ENSMUSG00000064557, ENSMUSG00000065807, ENSMUSG00000064510, ENSMUSG00000077581
rs3702283	ENSMUSG00000066324, ENSMUSG00000085155, ENSMUSG00000077444
rs6197411	ENSMUSG00000066324, ENSMUSG00000083228, ENSMUSG00000077444
rs13477538	ENSMUSG00000083228, ENSMUSG00000087099, ENSMUSG00000084237, ENSMUSG00000086066
gnf04.002.599	ENSMUSG00000087099, ENSMUSG00000084237, ENSMUSG00000086066, ENSMUSG00000077392
CEL-4_5721795	ENSMUSG00000083232, ENSMUSG00000077392, ENSMUSG00000049119
CEL-4_5894535	ENSMUSG00000083232, ENSMUSG00000084360
CEL-4_6055375	ENSMUSG00000028243, ENSMUSG00000028240, ENSMUSG00000084360, ENSMUSG00000080961, ENSMUSG00000085295
rs13477541	ENSMUSG00000028243, ENSMUSG00000028240, ENSMUSG00000028249, ENSMUSG00000028245, ENSMUSG00000080961, ENSMUSG00000085295, ENSMUSG00000058945, ENSMUSG00000081913, ENSMUSG00000081388, ENSMUSG00000086052, ENSMUSG00000077302
rs13477542	ENSMUSG00000028245, ENSMUSG00000058945, ENSMUSG00000081913, ENSMUSG00000081388, ENSMUSG00000086052, ENSMUSG00000077302
rs13477543	ENSMUSG00000041272
rs3674982	ENSMUSG00000083023
rs3660863	ENSMUSG00000083023
rs6334401	ENSMUSG00000086070
rs13477546	ENSMUSG00000086070, ENSMUSG00000085630, ENSMUSG00000082024, ENSMUSG00000089167
gnf04.004.855	ENSMUSG00000085630, ENSMUSG00000082024, ENSMUSG00000083068, ENSMUSG00000079993, ENSMUSG00000089167
rs3655175	ENSMUSG00000041261, ENSMUSG00000047187, ENSMUSG00000083068, ENSMUSG00000079993, ENSMUSG00000082151, ENSMUSG00000082122, ENSMUSG00000092993
rs3666764	ENSMUSG00000047187, ENSMUSG00000082151, ENSMUSG00000082122, ENSMUSG00000092993
rs13477549	ENSMUSG00000083786
rs13477550	ENSMUSG00000083786
rs13477551	ENSMUSG00000091467, ENSMUSG00000075958
rs13477552	ENSMUSG00000091467, ENSMUSG00000041216, ENSMUSG00000028207, ENSMUSG00000051279, ENSMUSG00000090384, ENSMUSG00000086233, ENSMUSG00000087564, ENSMUSG00000085558, ENSMUSG00000082843, ENSMUSG00000084095, ENSMUSG00000082501, ENSMUSG00000084215, ENSMUSG00000086080, ENSMUSG00000086455, ENSMUSG00000081361, ENSMUSG00000083997, ENSMUSG00000066315, ENSMUSG00000083220, ENSMUSG00000092724, ENSMUSG00000092880,…
rs13477558	ENSMUSG00000028207, ENSMUSG00000051279, ENSMUSG00000090384, ENSMUSG00000086233, ENSMUSG00000087564, ENSMUSG00000085558, ENSMUSG00000082843, ENSMUSG00000084095, ENSMUSG00000082501, ENSMUSG00000084215, ENSMUSG00000086080, ENSMUSG00000086455, ENSMUSG00000081361, ENSMUSG00000083997, ENSMUSG00000066315, ENSMUSG00000083220, ENSMUSG00000092724, ENSMUSG00000092880, ENSMUSG00000064698
UT_4_10.846864	ENSMUSG00000059482
UT_4_10.84692	ENSMUSG00000081715
rs6291404	ENSMUSG00000049969, ENSMUSG00000050323, ENSMUSG00000028211, ENSMUSG00000028212, ENSMUSG00000081715, ENSMUSG00000086765, ENSMUSG00000083025, ENSMUSG00000081490
rs13477559	ENSMUSG00000086492, ENSMUSG00000050323, ENSMUSG00000028211, ENSMUSG00000028212, ENSMUSG00000040738, ENSMUSG00000045205, ENSMUSG00000086765, ENSMUSG00000083025, ENSMUSG00000081490, ENSMUSG00000089185
gnf04.008.189	ENSMUSG00000086492, ENSMUSG00000045205, ENSMUSG00000040728, ENSMUSG00000067549, ENSMUSG00000081884, ENSMUSG00000082255, ENSMUSG00000089185
rs6196764	ENSMUSG00000086625, ENSMUSG00000067549, ENSMUSG00000040720, ENSMUSG00000081884, ENSMUSG00000082255
rs13477561	ENSMUSG00000086625, ENSMUSG00000086103, ENSMUSG00000084046, ENSMUSG00000040720, ENSMUSG00000078773, ENSMUSG00000066307
rs6403469	ENSMUSG00000086103, ENSMUSG00000084046, ENSMUSG00000028214, ENSMUSG00000028217
rs13477562	ENSMUSG00000090438, ENSMUSG00000085614, ENSMUSG00000085027, ENSMUSG00000085467, ENSMUSG00000028217, ENSMUSG00000049225, ENSMUSG00000073995, ENSMUSG00000084518, ENSMUSG00000080359
rs13477563	ENSMUSG00000090438, ENSMUSG00000085614, ENSMUSG00000085027, ENSMUSG00000085467, ENSMUSG00000083246, ENSMUSG00000081593, ENSMUSG00000082676, ENSMUSG00000060989, ENSMUSG00000085909, ENSMUSG00000049225, ENSMUSG00000073995, ENSMUSG00000049488, ENSMUSG00000052137, ENSMUSG00000046667, ENSMUSG00000028218, ENSMUSG00000084518, ENSMUSG00000080359
rs13477565	ENSMUSG00000083246, ENSMUSG00000081593, ENSMUSG00000082676, ENSMUSG00000060989, ENSMUSG00000085909, ENSMUSG00000052137, ENSMUSG00000046667, ENSMUSG00000028218
rs6266876	ENSMUSG00000055963, ENSMUSG00000086227, ENSMUSG00000065823
rs13477566	ENSMUSG00000055963, ENSMUSG00000086227, ENSMUSG00000081327, ENSMUSG00000083328, ENSMUSG00000081063, ENSMUSG00000086927, ENSMUSG00000082128, ENSMUSG00000086068, ENSMUSG00000081239, ENSMUSG00000083280, ENSMUSG00000086587, ENSMUSG00000087241, ENSMUSG00000083073, ENSMUSG00000006586, ENSMUSG00000040569, ENSMUSG00000023151, ENSMUSG00000040550, ENSMUSG00000028221, ENSMUSG00000040536, ENSMUSG00000043252,…
mCV22939387	ENSMUSG00000081327, ENSMUSG00000083328, ENSMUSG00000081063, ENSMUSG00000086927, ENSMUSG00000082128, ENSMUSG00000086068, ENSMUSG00000081239, ENSMUSG00000083280, ENSMUSG00000086587, ENSMUSG00000087241, ENSMUSG00000083073, ENSMUSG00000080869, ENSMUSG00000083330, ENSMUSG00000082673, ENSMUSG00000006586, ENSMUSG00000040569, ENSMUSG00000023151, ENSMUSG00000040550, ENSMUSG00000028221, ENSMUSG00000040536,…
rs3688067	ENSMUSG00000080869, ENSMUSG00000083330, ENSMUSG00000082673
rs13477576	ENSMUSG00000084181, ENSMUSG00000081026, ENSMUSG00000084190, ENSMUSG00000028222, ENSMUSG00000028223, ENSMUSG00000028224, ENSMUSG00000088055, ENSMUSG00000080470
mCV22933619	ENSMUSG00000084181, ENSMUSG00000081026, ENSMUSG00000084190, ENSMUSG00000084408, ENSMUSG00000081679, ENSMUSG00000085112, ENSMUSG00000083725, ENSMUSG00000083095, ENSMUSG00000028222, ENSMUSG00000028223, ENSMUSG00000028224, ENSMUSG00000041153, ENSMUSG00000041135, ENSMUSG00000092822, ENSMUSG00000088055, ENSMUSG00000088612, ENSMUSG00000080470
rs6410201	ENSMUSG00000084408, ENSMUSG00000081679, ENSMUSG00000085112, ENSMUSG00000083725, ENSMUSG00000083095, ENSMUSG00000080065, ENSMUSG00000041135, ENSMUSG00000092822, ENSMUSG00000088612
rs13477579	ENSMUSG00000080065
rs13477580	ENSMUSG00000083229, ENSMUSG00000064657
rs13477581	ENSMUSG00000083229, ENSMUSG00000082994, ENSMUSG00000082552, ENSMUSG00000064657, ENSMUSG00000064619
rs6341326	ENSMUSG00000082994, ENSMUSG00000082552, ENSMUSG00000064619
rs13477584	ENSMUSG00000083572
rs3709725	ENSMUSG00000083572, ENSMUSG00000089218
rs13477585	ENSMUSG00000085478, ENSMUSG00000089218
rs3715008	ENSMUSG00000085478
rs6392741	ENSMUSG00000028226
rs3712309	ENSMUSG00000083387, ENSMUSG00000028226
rs6287606	ENSMUSG00000083387, ENSMUSG00000083150
mCV23717969	ENSMUSG00000083150, ENSMUSG00000080919, ENSMUSG00000083660
rs3679281	ENSMUSG00000080919, ENSMUSG00000083660, ENSMUSG00000088500, ENSMUSG00000089578
rs13477589	ENSMUSG00000050550, ENSMUSG00000083005, ENSMUSG00000088500, ENSMUSG00000089578
CEL-4_18913782	ENSMUSG00000050550, ENSMUSG00000083005, ENSMUSG00000083105, ENSMUSG00000082320, ENSMUSG00000073991, ENSMUSG00000056494, ENSMUSG00000028228, ENSMUSG00000089090
CEL-4_19508304	ENSMUSG00000083105, ENSMUSG00000082320, ENSMUSG00000086071, ENSMUSG00000056494, ENSMUSG00000028228, ENSMUSG00000028229, ENSMUSG00000078772, ENSMUSG00000041058, ENSMUSG00000089090
rs13477592	ENSMUSG00000086071, ENSMUSG00000086332, ENSMUSG00000078772, ENSMUSG00000041058, ENSMUSG00000041052, ENSMUSG00000028238, ENSMUSG00000073988
petM-01609-1	ENSMUSG00000090934, ENSMUSG00000086332, ENSMUSG00000041052, ENSMUSG00000028238, ENSMUSG00000073988
rs13459074	ENSMUSG00000073987
rs13477594	ENSMUSG00000086017, ENSMUSG00000081964
rs13477595	ENSMUSG00000086017, ENSMUSG00000081964, ENSMUSG00000055761
rs3724961	ENSMUSG00000055761
CEL-4_20936632	ENSMUSG00000083315
[truncated: 6,246 more rows]
